# Supplementary material for: Wheat chromatin architecture is organized in genome territories and transcription factories
Source: Genome Biol. 2020 Apr 29;21:104. doi: 10.1186/s13059-020-01998-1 (PMC7189446; doi:10.1186/s13059-020-01998-1)
Supplement: Supplementary file 2 — Additional file 2:Table S1. with information about gene to gene loops (GGLs): position, size, strength, and presence or absence of H3K9ac, H3K27me3, H3K36me3 histone marks, presence or absence of RNA polymerase II, transcriptional status and expression level (TPM). [file 13059_2020_1998_MOESM2_ESM.xlsx]

## Sheet: Table S1
Interaction	Gene_1	Gene_1.chr	Gene_1.start	Gene_1.end	Gene_1.strand	Gene_1.TPM	Gene_1.H3K27me3	Gene_1.H3K36me3	Gene_1.H3K4me3	Gene_1.H3K9ac	Gene_1.RNAPII	Gene_1.Expression	Gene_2	Gene_2.chr	Gene_2.start	Gene_2.end	Gene_2.strand	Gene_2.TPM	Gene_2.H3K27me3	Gene_2.H3K36me3	Gene_2.H3K4me3	Gene_2.H3K9ac	Gene_2.RNAPII	Gene_2.Expression
Int_4	TraesCS1A02G003200	chr1A	1721421	1734947	+	0	1	0	0	0	1	0	TraesCS1A02G003300	chr1A	1792119	1815634	+	0	1	0	1	0	0	0
Int_12	TraesCS1A02G003400	chr1A	2161814	2163439	-	0.100947	1	0	1	0	0	1	TraesCS1A02G042600	chr1A	23216843	23218316	-	0	0	0	0	0	0	0
Int_14	TraesCS1A02G004400	chr1A	2642460	2648016	-	0.52177	1	0	0	0	1	1	TraesCS1A02G007600LC	chr1A	2682913	2683528	+	0	1	0	0	0	0	0
Int_17	TraesCS1A02G004900	chr1A	2942044	2945027	+	0	1	0	0	0	1	0	TraesCS1A02G005300	chr1A	3013341	3014979	+	0	0	0	0	0	0	0
Int_18	TraesCS1A02G005000	chr1A	2975187	2976767	+	0	0	0	0	0	0	0	TraesCS1A02G005900	chr1A	3446931	3450200	+	11.0583	0	1	1	1	1	1
Int_19	TraesCS1A02G005100	chr1A	2978903	2981121	-	0.265494	0	0	0	0	1	1	TraesCS1A02G006100	chr1A	3462554	3465581	-	0	0	0	0	0	1	0
Int_20	TraesCS1A02G005100	chr1A	2978903	2981121	-	0.265494	0	0	0	0	1	1	TraesCS1A02G008800LC	chr1A	3485116	3485742	-	0	1	0	0	0	0	0
Int_21	TraesCS1A02G005368	chr1A	3074492	3075657	-	0	0	0	0	0	0	0	TraesCS1A02G005400	chr1A	3117194	3118502	+	0.0333272	1	1	1	1	1	1
Int_22	TraesCS1A02G005900	chr1A	3446931	3450200	+	11.0583	0	1	1	1	1	1	TraesCS1A02G006900	chr1A	3669097	3671050	-	0.0704075	0	0	0	1	1	1
Int_27	TraesCS1A02G006500	chr1A	3579010	3582502	-	0.00935936	1	0	1	0	1	1	TraesCS1A02G056800LC	chr1A	23231831	23232541	+	0	1	0	0	0	0	0
Int_28	TraesCS1A02G006500	chr1A	3579010	3582502	-	0.00935936	1	0	1	0	1	1	TraesCS1A02G061100LC	chr1A	27212280	27215380	+	0.0066653	0	0	0	1	1	1
Int_35	TraesCS1A02G007934	chr1A	4095724	4096825	+	0	0	0	0	0	0	0	TraesCS1A02G008000	chr1A	4202212	4203588	-	0	1	0	0	0	0	0
Int_35	TraesCS1A02G007934	chr1A	4095727	4096825	+	0	0	0	0	0	0	0	TraesCS1A02G008000	chr1A	4202212	4203588	-	0	1	0	0	0	0	0
Int_40	TraesCS1A02G008100	chr1A	4497200	4503419	+	0.66608	0	0	0	0	1	1	TraesCS1A02G009200	chr1A	5500650	5501198	+	6.03464	0	0	0	0	0	1
Int_40	TraesCS1A02G008100	chr1A	4502605	4503419	+	0.66608	0	0	0	0	1	1	TraesCS1A02G009200	chr1A	5500650	5501198	+	6.03464	0	0	0	0	0	1
Int_41	TraesCS1A02G008100	chr1A	4497200	4503419	+	0.66608	0	0	0	0	1	1	TraesCS1A02G010100	chr1A	6293918	6294835	-	0	0	0	0	0	0	0
Int_41	TraesCS1A02G008100	chr1A	4502605	4503419	+	0.66608	0	0	0	0	1	1	TraesCS1A02G010100	chr1A	6293918	6294835	-	0	0	0	0	0	0	0
Int_42	TraesCS1A02G008100	chr1A	4497200	4503419	+	0.66608	0	0	0	0	1	1	TraesCS1A02G010200	chr1A	6317837	6324253	+	0.959929	0	0	0	0	1	1
Int_42	TraesCS1A02G008100	chr1A	4502605	4503419	+	0.66608	0	0	0	0	1	1	TraesCS1A02G010200	chr1A	6317837	6324253	+	0.959929	0	0	0	0	1	1
Int_24	TraesCS1A02G008800LC	chr1A	3485116	3485742	-	0	1	0	0	0	0	0	TraesCS1A02G006800	chr1A	3653512	3657388	-	0.109201	0	0	0	0	1	1
Int_63	TraesCS1A02G009200	chr1A	5500650	5501198	+	6.03464	0	0	0	0	0	1	TraesCS1A02G010200	chr1A	6317837	6324253	+	0.959929	0	0	0	0	1	1
Int_64	TraesCS1A02G009200	chr1A	5500650	5501198	+	6.03464	0	0	0	0	0	1	TraesCS1A02G010400	chr1A	6336481	6336859	-	1.43072	0	1	1	1	1	1
Int_64	TraesCS1A02G009200	chr1A	5500650	5501198	+	6.03464	0	0	0	0	0	1	TraesCS1A02G010400	chr1A	6336481	6345966	-	1.43072	0	1	1	1	1	1
Int_73	TraesCS1A02G010100	chr1A	6293918	6294835	-	0	0	0	0	0	0	0	TraesCS1A02G010200	chr1A	6317837	6324253	+	0.959929	0	0	0	0	1	1
Int_34	TraesCS1A02G010700LC	chr1A	3979129	4041831	-	0	1	0	1	0	1	0	TraesCS1A02G240300	chr1A	427482373	427485361	+	0.144637	0	1	1	1	1	1
Int_34	TraesCS1A02G010700LC	chr1A	3979129	4041831	-	0	1	0	1	0	1	0	TraesCS1A02G240300	chr1A	427484680	427484985	+	0.144637	0	1	1	1	0	1
Int_34	TraesCS1A02G010700LC	chr1A	4033339	4034196	-	0	0	0	0	0	0	0	TraesCS1A02G240300	chr1A	427482373	427485361	+	0.144637	0	1	1	1	1	1
Int_34	TraesCS1A02G010700LC	chr1A	4033339	4034196	-	0	0	0	0	0	0	0	TraesCS1A02G240300	chr1A	427484680	427484985	+	0.144637	0	1	1	1	0	1
Int_34	TraesCS1A02G010700LC	chr1A	4041324	4041831	-	0	0	0	0	0	0	0	TraesCS1A02G240300	chr1A	427482373	427485361	+	0.144637	0	1	1	1	1	1
Int_34	TraesCS1A02G010700LC	chr1A	4041324	4041831	-	0	0	0	0	0	0	0	TraesCS1A02G240300	chr1A	427484680	427484985	+	0.144637	0	1	1	1	0	1
Int_32	TraesCS1A02G010700LC	chr1A	3979129	4041831	-	0	1	0	1	0	1	0	TraesCS1A02G352600	chr1A	536659351	536659484	+	0.230016	0	1	1	1	1	1
Int_32	TraesCS1A02G010700LC	chr1A	3979129	4041831	-	0	1	0	1	0	1	0	TraesCS1A02G352600	chr1A	536659351	536660634	+	0.230016	0	1	1	1	1	1
Int_32	TraesCS1A02G010700LC	chr1A	4033339	4034196	-	0	0	0	0	0	0	0	TraesCS1A02G352600	chr1A	536659351	536659484	+	0.230016	0	1	1	1	1	1
Int_32	TraesCS1A02G010700LC	chr1A	4033339	4034196	-	0	0	0	0	0	0	0	TraesCS1A02G352600	chr1A	536659351	536660634	+	0.230016	0	1	1	1	1	1
Int_32	TraesCS1A02G010700LC	chr1A	4041324	4041831	-	0	0	0	0	0	0	0	TraesCS1A02G352600	chr1A	536659351	536659484	+	0.230016	0	1	1	1	1	1
Int_32	TraesCS1A02G010700LC	chr1A	4041324	4041831	-	0	0	0	0	0	0	0	TraesCS1A02G352600	chr1A	536659351	536660634	+	0.230016	0	1	1	1	1	1
Int_75	TraesCS1A02G010905	chr1A	6561797	6562688	+	0	1	0	0	0	0	0	TraesCS1A02G015500LC	chr1A	6626298	6626663	+	0	0	0	1	0	0	0
Int_79	TraesCS1A02G011300	chr1A	6654552	6655482	-	0	1	0	0	0	0	0	TraesCS1A02G342500	chr1A	531603600	531612319	+	8.36054	0	1	1	1	1	1
Int_79	TraesCS1A02G011300	chr1A	6654552	6655482	-	0	1	0	0	0	0	0	TraesCS1A02G342500	chr1A	531605725	531606057	+	8.36054	0	1	1	1	1	1
Int_79	TraesCS1A02G011300	chr1A	6654552	6655482	-	0	1	0	0	0	0	0	TraesCS1A02G342500	chr1A	531607410	531612319	+	8.36054	0	1	1	1	1	1
Int_85	TraesCS1A02G012700	chr1A	7228719	7229943	-	0.305448	1	0	1	0	0	1	TraesCS1A02G012800	chr1A	7274801	7275803	+	0.143764	1	0	1	0	0	1
Int_86	TraesCS1A02G012700	chr1A	7228719	7229943	-	0.305448	1	0	1	0	0	1	TraesCS1A02G013000	chr1A	7281836	7294634	+	0.198581	1	0	0	0	1	1
Int_87	TraesCS1A02G012700	chr1A	7228719	7229943	-	0.305448	1	0	1	0	0	1	TraesCS1A02G013200	chr1A	7315101	7325769	+	0	1	0	1	0	1	0
Int_44	TraesCS1A02G012900LC	chr1A	4841907	4842533	+	0	1	0	0	0	0	0	TraesCS1A02G188200	chr1A	340010733	340014644	-	10.8941	0	1	1	1	1	1
Int_89	TraesCS1A02G013100	chr1A	7311700	7312269	+	0	1	0	1	0	0	0	TraesCS1A02G195100	chr1A	352136861	352140961	-	6.7248	0	1	0	1	1	1
Int_91	TraesCS1A02G013600	chr1A	7642614	7643473	+	0	1	0	1	0	0	0	TraesCS1A02G018100LC	chr1A	7697807	7698190	+	0.0209141	1	0	1	0	0	1
Int_91	TraesCS1A02G013600	chr1A	7642614	7643473	+	0	1	0	1	0	0	0	TraesCS1A02G018100LC	chr1A	7697807	7774089	+	0.0209141	1	0	1	0	1	1
Int_92	TraesCS1A02G014300	chr1A	7811031	7813406	+	0	1	0	1	0	0	0	TraesCS1A02G014900	chr1A	8141960	8144500	-	0.0497149	1	0	0	0	1	1
Int_93	TraesCS1A02G014400	chr1A	7830271	7830939	+	0	1	0	0	0	0	0	TraesCS1A02G014900	chr1A	8141960	8144500	-	0.0497149	1	0	0	0	1	1
Int_94	TraesCS1A02G014700	chr1A	7956960	7957283	+	0	1	0	0	0	0	0	TraesCS1A02G357000	chr1A	539841923	539842255	-	0	0	0	0	0	0	0
Int_71	TraesCS1A02G015000LC	chr1A	6059219	6060367	+	3.26125	0	1	0	0	1	1	TraesCS1A02G559600LC	chr1A	560376913	560378046	+	0	1	0	1	0	0	0
Int_99	TraesCS1A02G015500	chr1A	8291349	8292883	-	0.242144	1	0	1	0	0	1	TraesCS1A02G015800	chr1A	8320695	8322586	+	0.0107239	1	0	1	0	0	1
Int_77	TraesCS1A02G015500LC	chr1A	6626298	6626663	+	0	0	0	1	0	0	0	TraesCS1A02G015800LC	chr1A	6720595	6720774	-	0	1	0	0	0	0	0
Int_76	TraesCS1A02G015500LC	chr1A	6626298	6626663	+	0	0	0	1	0	0	0	TraesCS1A02G198600LC	chr1A	173779134	173779493	-	1.84868	0	1	1	1	1	1
Int_80	TraesCS1A02G016200LC	chr1A	7056928	7057320	-	0	0	0	0	0	0	0	TraesCS1A02G418300	chr1A	575736809	575741899	-	4.84119	0	1	1	1	1	1
Int_82	TraesCS1A02G016600LC	chr1A	7065169	7071356	-	0	1	0	0	0	1	0	TraesCS1A02G418300	chr1A	575736809	575741899	-	4.84119	0	1	1	1	1	1
Int_81	TraesCS1A02G016600LC	chr1A	7065169	7071356	-	0	1	0	0	0	1	0	TraesCS1A02G571100LC	chr1A	564610180	564621246	-	0	0	1	1	1	1	0
Int_81	TraesCS1A02G016600LC	chr1A	7065169	7071356	-	0	1	0	0	0	1	0	TraesCS1A02G571100LC	chr1A	564611728	564614591	-	0	0	1	1	1	1	0
Int_123	TraesCS1A02G017300	chr1A	9156307	9157322	+	0	1	0	0	0	0	0	TraesCS1A02G098300LC	chr1A	50926961	50930648	+	0	1	0	1	0	0	0
Int_125	TraesCS1A02G017500	chr1A	9203430	9205210	+	0	1	0	0	0	0	0	TraesCS1A02G069500	chr1A	52228530	52232086	+	0.0807834	0	1	1	1	1	1
Int_126	TraesCS1A02G017500	chr1A	9203430	9205210	+	0	1	0	0	0	0	0	TraesCS1A02G420300	chr1A	576777828	576784337	+	6.5668	0	1	1	1	1	1
Int_133	TraesCS1A02G019300	chr1A	9663418	9664672	+	0	0	0	0	0	0	0	TraesCS1A02G031700LC	chr1A	12283714	12284535	+	0	0	0	0	0	0	0
Int_134	TraesCS1A02G019700	chr1A	9855921	9858405	+	0	1	0	0	0	0	0	TraesCS1A02G019800	chr1A	9939053	9941260	+	0	1	0	0	0	1	0
Int_135	TraesCS1A02G019700	chr1A	9855921	9858405	+	0	1	0	0	0	0	0	TraesCS1A02G019800	chr1A	9939053	9941260	+	0	1	0	0	0	1	0
Int_136	TraesCS1A02G019900	chr1A	9968704	9972586	+	0	1	0	1	0	1	0	TraesCS1A02G020300	chr1A	10047783	10050350	-	2.41153	0	1	0	1	1	1
Int_137	TraesCS1A02G020000	chr1A	9979714	9980736	+	0	1	0	0	0	0	0	TraesCS1A02G020300	chr1A	10047783	10050350	-	2.41153	0	1	0	1	1	1
Int_138	TraesCS1A02G020200	chr1A	10004889	10007706	-	0	1	0	1	0	0	0	TraesCS1A02G020300	chr1A	10047783	10050350	-	2.41153	0	1	0	1	1	1
Int_139	TraesCS1A02G020800	chr1A	10126424	10128313	+	0	1	0	1	1	1	0	TraesCS1A02G021400	chr1A	10210714	10211293	-	0	1	0	0	0	0	0
Int_140	TraesCS1A02G020800	chr1A	10126424	10128313	+	0	1	0	1	1	1	0	TraesCS1A02G021600	chr1A	10423319	10424959	-	0	1	0	1	0	0	0
Int_142	TraesCS1A02G021200	chr1A	10155551	10160312	-	0.109795	1	1	1	1	1	1	TraesCS1A02G024600LC	chr1A	10223400	10223771	-	0	1	0	0	0	0	0
Int_143	TraesCS1A02G021400	chr1A	10210714	10211293	-	0	1	0	0	0	0	0	TraesCS1A02G328000	chr1A	517377219	517382632	+	0.185023	0	0	0	0	1	1
Int_129	TraesCS1A02G021400LC	chr1A	9253871	9254909	-	0.0543492	1	1	1	1	1	1	TraesCS1A02G017800	chr1A	9340848	9344270	+	0.0817976	1	0	0	0	1	1
Int_128	TraesCS1A02G021400LC	chr1A	9253871	9254909	-	0.0543492	1	1	1	1	1	1	TraesCS1A02G021900LC	chr1A	9319636	9320010	+	0	1	0	0	0	0	0
Int_132	TraesCS1A02G021600LC	chr1A	9307946	9312176	-	1.68146	1	0	0	0	0	1	TraesCS1A02G034300LC	chr1A	13251932	13252563	+	0.0330308	1	0	0	0	0	1
Int_132	TraesCS1A02G021600LC	chr1A	9308887	9309518	-	1.68146	1	0	0	0	0	1	TraesCS1A02G034300LC	chr1A	13251932	13252563	+	0.0330308	1	0	0	0	0	1
Int_146	TraesCS1A02G021700	chr1A	10469148	10475302	-	0.246146	1	0	0	0	1	1	TraesCS1A02G359500	chr1A	541057850	541058269	-	0	0	0	0	0	0	0
Int_152	TraesCS1A02G022600	chr1A	11025585	11025879	-	0	0	0	0	0	0	0	TraesCS1A02G247600	chr1A	439488018	439488380	+	0	0	0	0	0	0	0
Int_153	TraesCS1A02G022600	chr1A	11025585	11025879	-	0	0	0	0	0	0	0	TraesCS1A02G312100	chr1A	504202430	504202724	+	0	0	0	0	0	0	0
Int_161	TraesCS1A02G023500	chr1A	11577284	11585300	+	0.00599765	0	0	0	0	1	1	TraesCS1A02G023600	chr1A	11621872	11634040	+	0.249233	0	0	1	0	1	1
Int_162	TraesCS1A02G023800	chr1A	11661682	11665443	+	3.57082	0	1	1	1	1	1	TraesCS1A02G024000	chr1A	11729437	11731433	-	4.40652	0	0	0	1	1	1
Int_163	TraesCS1A02G024700	chr1A	12098618	12103881	-	7.11321	0	1	1	1	1	1	TraesCS1A02G025200	chr1A	12157064	12161869	-	3.29313	0	1	1	1	1	1
Int_147	TraesCS1A02G025400LC	chr1A	10681504	10684048	+	0.057219	1	0	0	0	0	1	TraesCS1A02G204100	chr1A	365636860	365638644	-	0	0	0	0	0	0	0
Int_164	TraesCS1A02G025600	chr1A	12303354	12311465	-	1.85276	0	0	0	1	1	1	TraesCS1A02G500000LC	chr1A	532732846	532740544	+	0	1	0	1	0	1	0
Int_164	TraesCS1A02G025600	chr1A	12303354	12311465	-	1.85276	0	0	0	1	1	1	TraesCS1A02G500000LC	chr1A	532733328	532735122	+	0	1	0	1	0	1	0
Int_156	TraesCS1A02G026900LC	chr1A	11178921	11199789	-	2.30914	1	0	0	0	0	1	TraesCS1A02G154200	chr1A	268385375	268392359	+	6.16293	0	1	0	0	1	1
Int_157	TraesCS1A02G027500LC	chr1A	11387686	11388528	+	0	1	0	0	0	0	0	TraesCS1A02G430900	chr1A	583332996	583361285	-	0	1	0	0	0	1	0
Int_168	TraesCS1A02G027600	chr1A	13081413	13086602	+	0.145595	1	0	1	1	1	1	TraesCS1A02G042200	chr1A	22874732	22880480	-	0	1	0	1	0	0	0
Int_158	TraesCS1A02G027600LC	chr1A	11412607	11417715	+	0	1	0	0	0	0	0	TraesCS1A02G430900	chr1A	583332996	583361285	-	0	1	0	0	0	1	0
Int_159	TraesCS1A02G027700LC	chr1A	11440887	11441885	-	0	0	0	0	0	0	0	TraesCS1A02G335100LC	chr1A	364016878	364018346	-	8.73115	0	1	0	1	1	1
Int_172	TraesCS1A02G027800	chr1A	13228922	13230974	+	0	1	0	1	0	0	0	TraesCS1A02G034400LC	chr1A	13266826	13267152	+	0	1	0	0	0	0	0
Int_174	TraesCS1A02G028600	chr1A	13412737	13418606	+	0.0581227	0	0	0	1	1	1	TraesCS1A02G035100LC	chr1A	13660624	13662439	+	0	0	1	1	1	1	0
Int_175	TraesCS1A02G028600	chr1A	13412737	13418606	+	0.0581227	0	0	0	1	1	1	TraesCS1A02G054700LC	chr1A	22608699	22609308	+	0	1	0	1	0	0	0
Int_187	TraesCS1A02G030200	chr1A	14062865	14065309	-	0.0765108	0	0	0	0	1	1	TraesCS1A02G036500LC	chr1A	14130283	14131326	-	0.0879826	0	0	0	1	1	1
Int_188	TraesCS1A02G030700	chr1A	14160322	14163255	+	13.6241	0	1	1	1	1	1	TraesCS1A02G213700LC	chr1A	208714034	208716916	-	0.522147	0	1	0	1	1	1
Int_191	TraesCS1A02G031000	chr1A	14430331	14431871	-	0	1	0	1	0	0	0	TraesCS1A02G031500	chr1A	14549906	14550610	+	0	1	0	1	0	0	0
Int_193	TraesCS1A02G032100	chr1A	14790721	14791908	-	0	1	0	0	0	0	0	TraesCS1A02G032300	chr1A	14838308	14839886	-	0	1	0	0	0	0	0
Int_194	TraesCS1A02G032100	chr1A	14790721	14791908	-	0	1	0	0	0	0	0	TraesCS1A02G032400	chr1A	14857039	14858282	-	0	1	0	1	0	0	0
Int_201	TraesCS1A02G032600	chr1A	15186553	15188366	+	0.0566928	1	1	1	1	0	1	TraesCS1A02G032800	chr1A	15324612	15326204	+	0	1	0	1	0	0	0
Int_202	TraesCS1A02G032600	chr1A	15186553	15188366	+	0.0566928	1	1	1	1	0	1	TraesCS1A02G032900	chr1A	15343594	15348515	-	0.0371657	1	0	1	0	1	1
Int_166	TraesCS1A02G033700LC	chr1A	12999955	13001578	-	1.82884	1	0	0	0	0	1	TraesCS1A02G027700	chr1A	13212431	13214290	+	0	1	0	0	0	0	0
Int_166	TraesCS1A02G033700LC	chr1A	13000419	13000742	-	1.82884	1	0	0	0	0	1	TraesCS1A02G027700	chr1A	13212431	13214290	+	0	1	0	0	0	0	0
Int_167	TraesCS1A02G033700LC	chr1A	12999955	13001578	-	1.82884	1	0	0	0	0	1	TraesCS1A02G027800	chr1A	13228922	13230974	+	0	1	0	1	0	0	0
Int_167	TraesCS1A02G033700LC	chr1A	13000419	13000742	-	1.82884	1	0	0	0	0	1	TraesCS1A02G027800	chr1A	13228922	13230974	+	0	1	0	1	0	0	0
Int_170	TraesCS1A02G033900LC	chr1A	13095535	13104080	+	0	1	0	1	1	1	0	TraesCS1A02G038828	chr1A	21105738	21109546	+	0	1	0	0	0	1	0
Int_171	TraesCS1A02G033900LC	chr1A	13095535	13104080	+	0	1	0	1	1	1	0	TraesCS1A02G042200	chr1A	22874732	22880480	-	0	1	0	1	0	0	0
Int_173	TraesCS1A02G034400LC	chr1A	13266826	13267152	+	0	1	0	0	0	0	0	TraesCS1A02G041800	chr1A	22760287	22760874	-	0	1	0	0	0	0	0
Int_221	TraesCS1A02G034800	chr1A	17867870	17868462	-	0	1	0	0	0	0	0	TraesCS1A02G406200	chr1A	568727578	568730565	-	1.59033	0	1	1	1	1	1
Int_177	TraesCS1A02G035100LC	chr1A	13660624	13662439	+	0	0	1	1	1	1	0	TraesCS1A02G035300LC	chr1A	13752159	13752449	+	0	0	0	0	0	0	0
Int_178	TraesCS1A02G035100LC	chr1A	13660624	13662439	+	0	0	1	1	1	1	0	TraesCS1A02G054700LC	chr1A	22608699	22609308	+	0	1	0	1	0	0	0
Int_181	TraesCS1A02G035300LC	chr1A	13752159	13752449	+	0	0	0	0	0	0	0	TraesCS1A02G035400LC	chr1A	13781595	13781873	-	0	0	0	0	0	1	0
Int_182	TraesCS1A02G035300LC	chr1A	13752159	13752449	+	0	0	0	0	0	0	0	TraesCS1A02G461200LC	chr1A	505513452	505523709	-	11.0923	0	1	0	0	1	1
Int_184	TraesCS1A02G035500LC	chr1A	13801877	13802161	-	0	1	0	0	0	0	0	TraesCS1A02G232600	chr1A	406142960	406143967	+	0.0160029	0	0	1	0	1	1
Int_189	TraesCS1A02G036700LC	chr1A	14184542	14185844	-	0.460274	0	0	0	0	0	1	TraesCS1A02G213700LC	chr1A	208714034	208716916	-	0.522147	0	1	0	1	1	1
Int_190	TraesCS1A02G036700LC	chr1A	14184542	14185844	-	0.460274	0	0	0	0	0	1	TraesCS1A02G213800LC	chr1A	208718342	208721683	-	1.05394	0	1	0	1	1	1
Int_240	TraesCS1A02G036800	chr1A	20434465	20437173	+	0.0557471	1	0	0	0	1	1	TraesCS1A02G048500LC	chr1A	20460571	20461262	+	0	1	0	0	0	0	0
Int_244	TraesCS1A02G036900	chr1A	20842533	20842862	+	0	1	0	0	0	0	0	TraesCS1A02G261400	chr1A	455818471	455822929	-	2.33558	0	0	0	1	1	1
Int_246	TraesCS1A02G037900	chr1A	20977276	20977740	-	17.5913	0	1	1	0	1	1	TraesCS1A02G038200	chr1A	21022731	21023627	+	0.0850731	0	0	1	0	1	1
Int_246	TraesCS1A02G037900	chr1A	20977276	20980680	-	17.5913	0	1	1	0	1	1	TraesCS1A02G038200	chr1A	21022731	21023627	+	0.0850731	0	0	1	0	1	1
Int_257	TraesCS1A02G039800	chr1A	21985330	21987056	-	0.205884	1	0	1	0	1	1	TraesCS1A02G040100	chr1A	22074137	22076882	-	0	1	0	1	0	0	0
Int_258	TraesCS1A02G040100	chr1A	22074137	22076882	-	0	1	0	1	0	0	0	TraesCS1A02G040200	chr1A	22271358	22271960	-	0	1	0	1	0	0	0
Int_210	TraesCS1A02G040100LC	chr1A	16299125	16301987	-	0.0670279	1	1	1	1	1	1	TraesCS1A02G033501	chr1A	16373919	16375124	+	0	1	0	0	0	0	0
Int_264	TraesCS1A02G040800	chr1A	22342219	22342440	+	0	1	0	0	0	0	0	TraesCS1A02G054700LC	chr1A	22608699	22609308	+	0	1	0	1	0	0	0
Int_211	TraesCS1A02G041100LC	chr1A	16469464	16469874	+	0.0514717	0	0	0	0	0	1	TraesCS1A02G606600LC	chr1A	582291942	582293742	+	0	1	0	0	0	0	0
Int_212	TraesCS1A02G041300LC	chr1A	16515481	16515854	-	0	1	0	0	0	0	0	TraesCS1A02G041700LC	chr1A	16894718	16895264	-	0	0	0	0	0	0	0
Int_287	TraesCS1A02G042600	chr1A	23216843	23218316	-	0	0	0	0	0	0	0	TraesCS1A02G274000	chr1A	467349805	467351278	+	0	0	0	0	0	0	0
Int_291	TraesCS1A02G042700	chr1A	23339466	23340670	+	26.354	1	0	1	0	1	1	TraesCS1A02G042800	chr1A	23420851	23422572	+	0.22225	1	0	1	0	1	1
Int_291	TraesCS1A02G042700	chr1A	23339466	23340670	+	26.354	1	0	1	0	1	1	TraesCS1A02G042800	chr1A	23421697	23422572	+	0.22225	0	0	1	0	1	1
Int_295	TraesCS1A02G042800	chr1A	23420851	23422572	+	0.22225	1	0	1	0	1	1	TraesCS1A02G372600	chr1A	549033961	549042378	-	0	0	0	1	0	0	0
Int_295	TraesCS1A02G042800	chr1A	23421697	23422572	+	0.22225	0	0	1	0	1	1	TraesCS1A02G372600	chr1A	549033961	549042378	-	0	0	0	1	0	0	0
Int_220	TraesCS1A02G042900LC	chr1A	17752515	17753324	+	0	1	0	1	0	0	0	TraesCS1A02G043200LC	chr1A	17791841	17792853	-	0	1	1	1	1	1	0
Int_223	TraesCS1A02G043500LC	chr1A	18082422	18082940	+	0	1	0	0	0	0	0	TraesCS1A02G043700LC	chr1A	18140926	18141660	-	0	1	0	0	0	0	0
Int_299	TraesCS1A02G043900	chr1A	24336654	24340722	+	0	1	0	1	0	1	0	TraesCS1A02G293700	chr1A	489164269	489165123	-	0	1	1	1	1	1	0
Int_225	TraesCS1A02G044100LC	chr1A	18320087	18321091	-	0	1	0	0	0	0	0	TraesCS1A02G054100LC	chr1A	22559032	22559418	-	0	1	0	0	0	0	0
Int_322	TraesCS1A02G044300	chr1A	25269424	25269891	-	0	0	0	0	0	0	0	TraesCS1A02G089000	chr1A	77264655	77264957	+	0	0	0	0	0	0	0
Int_321	TraesCS1A02G044300	chr1A	25269424	25269891	-	0	0	0	0	0	0	0	TraesCS1A02G231800	chr1A	405514152	405515175	-	0.0621782	0	0	0	1	1	1
Int_227	TraesCS1A02G044500LC	chr1A	19089623	19090054	+	0	1	0	0	0	0	0	TraesCS1A02G537900LC	chr1A	554021866	554031820	-	0.0462358	1	0	0	0	0	1
Int_323	TraesCS1A02G044700	chr1A	25679192	25680091	-	0	1	0	1	0	0	0	TraesCS1A02G044800	chr1A	25701413	25709229	+	2.58751	1	1	1	1	1	1
Int_324	TraesCS1A02G044700	chr1A	25679192	25680091	-	0	1	0	1	0	0	0	TraesCS1A02G085200	chr1A	71302354	71302629	-	0.114766	0	0	0	0	0	1
Int_325	TraesCS1A02G044800	chr1A	25701413	25709229	+	2.58751	1	1	1	1	1	1	TraesCS1A02G045000	chr1A	25791245	25795227	+	0	1	0	0	0	1	0
Int_326	TraesCS1A02G044800	chr1A	25701413	25709229	+	2.58751	1	1	1	1	1	1	TraesCS1A02G523700LC	chr1A	547857950	547858248	-	0	0	0	0	0	1	0
Int_341	TraesCS1A02G045700	chr1A	27249156	27253937	+	25.447	0	1	1	1	1	1	TraesCS1A02G046100	chr1A	27359181	27363332	+	0.0632113	0	1	1	1	1	1
Int_342	TraesCS1A02G045800	chr1A	27258231	27261032	+	22.9045	0	1	1	1	1	1	TraesCS1A02G046100	chr1A	27359181	27363332	+	0.0632113	0	1	1	1	1	1
Int_342	TraesCS1A02G045800	chr1A	27259632	27260682	+	22.9045	0	1	1	1	1	1	TraesCS1A02G046100	chr1A	27359181	27363332	+	0.0632113	0	1	1	1	1	1
Int_346	TraesCS1A02G045900	chr1A	27319608	27320896	+	0	0	0	0	0	0	0	TraesCS1A02G046100	chr1A	27359181	27363332	+	0.0632113	0	1	1	1	1	1
Int_347	TraesCS1A02G045900	chr1A	27319608	27320896	+	0	0	0	0	0	0	0	TraesCS1A02G223600	chr1A	394250151	394251608	+	0.226679	0	1	1	1	1	1
Int_348	TraesCS1A02G046100	chr1A	27359181	27363332	+	0.0632113	0	1	1	1	1	1	TraesCS1A02G062100LC	chr1A	27376866	27382109	-	1.68536	1	0	1	0	1	1
Int_349	TraesCS1A02G046100	chr1A	27359181	27363332	+	0.0632113	0	1	1	1	1	1	TraesCS1A02G138500	chr1A	232086427	232105328	-	4.41098	0	1	0	1	1	1
Int_349	TraesCS1A02G046100	chr1A	27359181	27363332	+	0.0632113	0	1	1	1	1	1	TraesCS1A02G138500	chr1A	232097887	232098325	-	4.41098	0	1	0	0	1	1
Int_351	TraesCS1A02G046100	chr1A	27359181	27363332	+	0.0632113	0	1	1	1	1	1	TraesCS1A02G307400LC	chr1A	332043136	332043612	+	1.54709	0	1	1	1	1	1
Int_238	TraesCS1A02G046600LC	chr1A	20201856	20202182	-	0	0	0	0	0	0	0	TraesCS1A02G036500	chr1A	20244457	20246289	-	0.207021	1	1	1	1	0	1
Int_380	TraesCS1A02G047000	chr1A	28757074	28763216	-	3.55208	0	1	1	1	1	1	TraesCS1A02G064100LC	chr1A	28922365	28923249	-	0.0372534	0	0	0	0	1	1
Int_380	TraesCS1A02G047000	chr1A	28761431	28762408	-	3.55208	0	1	1	1	1	1	TraesCS1A02G064100LC	chr1A	28922365	28923249	-	0.0372534	0	0	0	0	1	1
Int_413	TraesCS1A02G048600	chr1A	30179974	30190054	+	0.999701	0	1	1	1	1	1	TraesCS1A02G048800	chr1A	30271800	30272120	+	0	1	0	1	0	0	0
Int_415	TraesCS1A02G048900	chr1A	30294166	30295059	-	0	1	0	1	0	0	0	TraesCS1A02G066300LC	chr1A	30333693	30335900	+	0.0436593	1	0	0	0	0	1
Int_416	TraesCS1A02G048900	chr1A	30294166	30295059	-	0	1	0	1	0	0	0	TraesCS1A02G066800LC	chr1A	30549922	30550278	+	0.330978	0	0	0	0	0	1
Int_421	TraesCS1A02G049100	chr1A	30771909	30773077	-	0.0126621	1	0	1	0	1	1	TraesCS1A02G207900	chr1A	369579377	369581592	+	0.127179	0	0	1	1	1	1
Int_439	TraesCS1A02G049900	chr1A	31901507	31901863	-	0	0	0	0	0	0	0	TraesCS1A02G069400LC	chr1A	31950862	31951068	-	0	1	0	0	0	0	0
Int_444	TraesCS1A02G050500	chr1A	32280860	32281302	-	0	0	0	1	0	0	0	TraesCS1A02G070100LC	chr1A	32376419	32376801	+	0	1	0	1	0	0	0
Int_454	TraesCS1A02G051300	chr1A	32890600	32894593	+	0.373418	0	1	1	1	1	1	TraesCS1A02G063500	chr1A	44406439	44407943	-	4.80995	0	1	1	1	1	1
Int_452	TraesCS1A02G051300	chr1A	32890600	32894593	+	0.373418	0	1	1	1	1	1	TraesCS1A02G073600LC	chr1A	33364865	33365503	+	10.7712	1	1	1	1	1	1
Int_494	TraesCS1A02G052700	chr1A	34859821	34860574	-	0	1	0	0	0	0	0	TraesCS1A02G052900	chr1A	34885342	34886197	-	0	1	0	0	0	0	0
Int_251	TraesCS1A02G053000LC	chr1A	21700304	21704812	-	0	0	0	0	0	0	0	TraesCS1A02G053300LC	chr1A	21770909	21771397	-	0.741375	0	0	0	0	0	1
Int_251	TraesCS1A02G053000LC	chr1A	21700862	21701299	-	0	0	0	0	0	0	0	TraesCS1A02G053300LC	chr1A	21770909	21771397	-	0.741375	0	0	0	0	0	1
Int_501	TraesCS1A02G053500	chr1A	35525794	35526586	+	0	0	0	0	0	0	0	TraesCS1A02G054200	chr1A	35577373	35578714	-	0	0	0	0	0	0	0
Int_262	TraesCS1A02G053800LC	chr1A	22248022	22248195	-	0	1	0	0	0	0	0	TraesCS1A02G040300	chr1A	22282323	22283710	-	0.0301395	1	0	1	0	1	1
Int_269	TraesCS1A02G054500LC	chr1A	22581212	22589046	-	0	1	0	1	0	1	0	TraesCS1A02G041400	chr1A	22656561	22657221	-	0	1	0	0	0	0	0
Int_268	TraesCS1A02G054500LC	chr1A	22581212	22589046	-	0	1	0	1	0	1	0	TraesCS1A02G054800LC	chr1A	22627188	22627442	+	0	1	0	0	0	0	0
Int_507	TraesCS1A02G054700	chr1A	36185900	36188335	-	0.111044	0	1	1	1	0	1	TraesCS1A02G054800	chr1A	36259371	36261308	-	0	0	0	1	0	0	0
Int_270	TraesCS1A02G054700LC	chr1A	22608699	22609308	+	0	1	0	1	0	0	0	TraesCS1A02G041400	chr1A	22656561	22657221	-	0	1	0	0	0	0	0
Int_509	TraesCS1A02G055200	chr1A	36278601	36281199	-	14.892	0	1	1	1	1	1	TraesCS1A02G078700LC	chr1A	36547722	36554044	+	0	1	0	1	0	0	0
Int_509	TraesCS1A02G055200	chr1A	36280583	36280951	-	14.892	0	1	1	1	1	1	TraesCS1A02G078700LC	chr1A	36547722	36554044	+	0	1	0	1	0	0	0
Int_273	TraesCS1A02G056100LC	chr1A	22972003	22973840	-	0	1	0	0	0	0	0	TraesCS1A02G611700LC	chr1A	584750357	584751220	-	0	0	0	0	0	0	0
Int_279	TraesCS1A02G056200LC	chr1A	23038440	23038982	-	0	1	0	0	0	1	0	TraesCS1A02G042400	chr1A	23126368	23126988	+	0	1	0	0	0	0	0
Int_288	TraesCS1A02G056800LC	chr1A	23231831	23232541	+	0	1	0	0	0	0	0	TraesCS1A02G390900	chr1A	558148139	558150111	+	0	1	0	1	0	0	0
Int_514	TraesCS1A02G057200	chr1A	37478206	37481881	+	58.1137	0	1	1	1	1	1	TraesCS1A02G571100LC	chr1A	564610180	564621246	-	0	0	1	1	1	1	0
Int_514	TraesCS1A02G057200	chr1A	37478206	37481881	+	58.1137	0	1	1	1	1	1	TraesCS1A02G571100LC	chr1A	564611728	564614591	-	0	0	1	1	1	1	0
Int_546	TraesCS1A02G058900	chr1A	39649614	39651876	-	4.31787	1	1	1	1	1	1	TraesCS1A02G059000	chr1A	39821961	39822785	+	0	1	0	1	0	0	0
Int_549	TraesCS1A02G059000	chr1A	39821961	39822785	+	0	1	0	1	0	0	0	TraesCS1A02G059100	chr1A	39870474	39872241	-	0.208966	0	0	1	0	1	1
Int_308	TraesCS1A02G059300LC	chr1A	24560004	24563067	-	0.0521727	1	0	0	0	0	1	TraesCS1A02G044000	chr1A	24767088	24771266	+	0.0460134	1	0	0	0	0	1
Int_586	TraesCS1A02G060100	chr1A	41357284	41362423	-	1.47637	0	1	1	1	1	1	TraesCS1A02G084800LC	chr1A	42197765	42203200	-	1.30407	0	1	1	1	1	1
Int_588	TraesCS1A02G060900	chr1A	41829435	41830506	+	0	0	0	1	0	0	0	TraesCS1A02G061100	chr1A	41900965	41901385	+	0	1	0	0	0	0	0
Int_589	TraesCS1A02G061000	chr1A	41872732	41873515	+	0	1	0	1	0	0	0	TraesCS1A02G061100	chr1A	41900965	41901385	+	0	1	0	0	0	0	0
Int_340	TraesCS1A02G061100LC	chr1A	27212280	27215380	+	0.0066653	0	0	0	1	1	1	TraesCS1A02G045700	chr1A	27249156	27253937	+	25.447	0	1	1	1	1	1
Int_343	TraesCS1A02G061600LC	chr1A	27284168	27284491	-	0.673455	0	1	0	0	0	1	TraesCS1A02G045900	chr1A	27319608	27320896	+	0	0	0	0	0	0	0
Int_344	TraesCS1A02G061600LC	chr1A	27284168	27284491	-	0.673455	0	1	0	0	0	1	TraesCS1A02G046100	chr1A	27359181	27363332	+	0.0632113	0	1	1	1	1	1
Int_345	TraesCS1A02G061600LC	chr1A	27284168	27284491	-	0.673455	0	1	0	0	0	1	TraesCS1A02G466700LC	chr1A	508932087	508958222	+	4.14631	0	1	1	1	1	1
Int_593	TraesCS1A02G061900	chr1A	42475682	42476283	+	0	0	0	0	0	0	0	TraesCS1A02G062100	chr1A	42546063	42550350	+	9.52571	0	1	1	1	1	1
Int_593	TraesCS1A02G061900	chr1A	42475682	42476283	+	0	0	0	0	0	0	0	TraesCS1A02G062100	chr1A	42549661	42549858	+	9.52571	0	1	0	1	1	1
Int_352	TraesCS1A02G062100LC	chr1A	27376866	27382109	-	1.68536	1	0	1	0	1	1	TraesCS1A02G307400LC	chr1A	332043136	332043612	+	1.54709	0	1	1	1	1	1
Int_600	TraesCS1A02G062400	chr1A	42643126	42668396	+	2.65212	0	1	1	1	1	1	TraesCS1A02G062800	chr1A	42715494	42716695	+	0	0	0	0	0	0	0
Int_600	TraesCS1A02G062400	chr1A	42663777	42664010	+	2.65212	0	1	0	0	1	1	TraesCS1A02G062800	chr1A	42715494	42716695	+	0	0	0	0	0	0	0
Int_601	TraesCS1A02G062400	chr1A	42643126	42668396	+	2.65212	0	1	1	1	1	1	TraesCS1A02G062900	chr1A	42721261	42721834	+	0	0	0	0	0	0	0
Int_601	TraesCS1A02G062400	chr1A	42663777	42664010	+	2.65212	0	1	0	0	1	1	TraesCS1A02G062900	chr1A	42721261	42721834	+	0	0	0	0	0	0	0
Int_603	TraesCS1A02G062600	chr1A	42686173	42686822	+	0	1	0	0	0	0	0	TraesCS1A02G062900	chr1A	42721261	42721834	+	0	0	0	0	0	0	0
Int_602	TraesCS1A02G062600	chr1A	42686173	42686822	+	0	1	0	0	0	0	0	TraesCS1A02G233300	chr1A	407129068	407129516	-	0	0	0	0	0	0	0
Int_606	TraesCS1A02G063100	chr1A	43270734	43271502	-	0	0	0	0	0	0	0	TraesCS1A02G063200	chr1A	43391541	43392029	-	0	0	0	0	0	0	0
Int_379	TraesCS1A02G063200LC	chr1A	28657077	28659186	-	0.613855	0	1	1	1	1	1	TraesCS1A02G046800	chr1A	28708159	28710773	+	2.23464	0	1	1	1	1	1
Int_676	TraesCS1A02G064300	chr1A	46201009	46202525	-	0	1	0	0	0	0	0	TraesCS1A02G064400	chr1A	46248399	46258251	-	0	1	0	0	0	0	0
Int_678	TraesCS1A02G064300	chr1A	46201009	46202525	-	0	1	0	0	0	0	0	TraesCS1A02G064500	chr1A	46289343	46296502	-	0	1	0	0	0	0	0
Int_679	TraesCS1A02G064300	chr1A	46201009	46202525	-	0	1	0	0	0	0	0	TraesCS1A02G064600	chr1A	46299890	46310369	-	0	1	0	0	0	0	0
Int_677	TraesCS1A02G064300	chr1A	46201009	46202525	-	0	1	0	0	0	0	0	TraesCS1A02G091000LC	chr1A	46267454	46268040	-	0	1	0	0	0	0	0
Int_675	TraesCS1A02G064300	chr1A	46201009	46202525	-	0	1	0	0	0	0	0	TraesCS1A02G203600	chr1A	365492204	365493755	+	1.21149	1	0	0	1	1	1
Int_684	TraesCS1A02G064400	chr1A	46248399	46258251	-	0	1	0	0	0	0	0	TraesCS1A02G064500	chr1A	46289343	46296502	-	0	1	0	0	0	0	0
Int_685	TraesCS1A02G064400	chr1A	46248399	46258251	-	0	1	0	0	0	0	0	TraesCS1A02G064600	chr1A	46299890	46310369	-	0	1	0	0	0	0	0
Int_721	TraesCS1A02G064900	chr1A	47201867	47207696	-	0.0208166	0	1	1	0	1	1	TraesCS1A02G277800LC	chr1A	294857114	294861095	-	9.38179	0	1	1	1	1	1
Int_408	TraesCS1A02G065500LC	chr1A	29872914	29883619	-	0.0098679	1	0	1	0	0	1	TraesCS1A02G069100	chr1A	50837517	50841064	-	0	1	0	1	0	0	0
Int_409	TraesCS1A02G065500LC	chr1A	29872914	29883619	-	0.0098679	1	0	1	0	0	1	TraesCS1A02G182800LC	chr1A	147347312	147348213	-	7.22745	0	1	0	1	1	1
Int_410	TraesCS1A02G065500LC	chr1A	29872914	29883619	-	0.0098679	1	0	1	0	0	1	TraesCS1A02G193300	chr1A	349997363	350018551	-	5.75074	0	1	1	1	1	1
Int_739	TraesCS1A02G066200	chr1A	48783668	48786472	+	0.213038	0	1	1	1	1	1	TraesCS1A02G066300	chr1A	48966062	48979283	+	0.0932315	0	1	1	1	1	1
Int_741	TraesCS1A02G066400	chr1A	48979589	48982811	+	20.9309	0	1	1	0	1	1	TraesCS1A02G066700	chr1A	49096241	49100322	+	3.19044	0	1	1	1	1	1
Int_741	TraesCS1A02G066400	chr1A	48979589	48982811	+	20.9309	0	1	1	0	1	1	TraesCS1A02G066700	chr1A	49099224	49100322	+	3.19044	0	1	1	1	1	1
Int_742	TraesCS1A02G066400	chr1A	48979589	48982811	+	20.9309	0	1	1	0	1	1	TraesCS1A02G095300LC	chr1A	49145914	49146613	+	2.92182	0	0	0	1	1	1
Int_745	TraesCS1A02G066700	chr1A	49096241	49100322	+	3.19044	0	1	1	1	1	1	TraesCS1A02G095300LC	chr1A	49145914	49146613	+	2.92182	0	0	0	1	1	1
Int_745	TraesCS1A02G066700	chr1A	49099224	49100322	+	3.19044	0	1	1	1	1	1	TraesCS1A02G095300LC	chr1A	49145914	49146613	+	2.92182	0	0	0	1	1	1
Int_747	TraesCS1A02G066700	chr1A	49096241	49100322	+	3.19044	0	1	1	1	1	1	TraesCS1A02G095300LC	chr1A	49145914	49146613	+	2.92182	0	0	0	1	1	1
Int_747	TraesCS1A02G066700	chr1A	49099224	49100322	+	3.19044	0	1	1	1	1	1	TraesCS1A02G095300LC	chr1A	49145914	49146613	+	2.92182	0	0	0	1	1	1
Int_746	TraesCS1A02G066700	chr1A	49096241	49100322	+	3.19044	0	1	1	1	1	1	TraesCS1A02G291900	chr1A	487695123	487695734	-	0	1	1	1	1	1	0
Int_746	TraesCS1A02G066700	chr1A	49099224	49100322	+	3.19044	0	1	1	1	1	1	TraesCS1A02G291900	chr1A	487695123	487695734	-	0	1	1	1	1	1	0
Int_418	TraesCS1A02G066800LC	chr1A	30549922	30550278	+	0.330978	0	0	0	0	0	1	TraesCS1A02G361210LC	chr1A	399224608	399229700	+	6.66728	0	1	1	1	1	1
Int_418	TraesCS1A02G066800LC	chr1A	30549922	30550278	+	0.330978	0	0	0	0	0	1	TraesCS1A02G361210LC	chr1A	399229267	399229700	+	6.66728	0	0	1	1	1	1
Int_751	TraesCS1A02G067000	chr1A	49245482	49250648	+	0.0258736	0	1	1	1	1	1	TraesCS1A02G067300	chr1A	49269259	49288855	+	0.579843	0	1	1	1	1	1
Int_751	TraesCS1A02G067000	chr1A	49247035	49247229	+	0.0258736	0	1	0	0	0	1	TraesCS1A02G067300	chr1A	49269259	49288855	+	0.579843	0	1	1	1	1	1
Int_752	TraesCS1A02G067000	chr1A	49245482	49250648	+	0.0258736	0	1	1	1	1	1	TraesCS1A02G067600	chr1A	49346641	49350652	+	0.0527062	0	1	1	1	1	1
Int_752	TraesCS1A02G067000	chr1A	49247035	49247229	+	0.0258736	0	1	0	0	0	1	TraesCS1A02G067600	chr1A	49346641	49350652	+	0.0527062	0	1	1	1	1	1
Int_419	TraesCS1A02G067000LC	chr1A	30572124	30574095	+	0	1	0	1	1	0	0	TraesCS1A02G361210LC	chr1A	399224608	399229700	+	6.66728	0	1	1	1	1	1
Int_419	TraesCS1A02G067000LC	chr1A	30572124	30574095	+	0	1	0	1	1	0	0	TraesCS1A02G361210LC	chr1A	399229267	399229700	+	6.66728	0	0	1	1	1	1
Int_754	TraesCS1A02G067300	chr1A	49269259	49288855	+	0.579843	0	1	1	1	1	1	TraesCS1A02G067600	chr1A	49346641	49350652	+	0.0527062	0	1	1	1	1	1
Int_755	TraesCS1A02G067300	chr1A	49269259	49288855	+	0.579843	0	1	1	1	1	1	TraesCS1A02G067900	chr1A	49361011	49363692	+	1.43896	0	0	0	1	1	1
Int_753	TraesCS1A02G067300	chr1A	49269259	49288855	+	0.579843	0	1	1	1	1	1	TraesCS1A02G095500LC	chr1A	49323402	49324736	-	0.126836	0	1	1	1	1	1
Int_756	TraesCS1A02G067462	chr1A	49301588	49302265	+	2.30465	0	0	0	0	0	1	TraesCS1A02G067600	chr1A	49346641	49350652	+	0.0527062	0	1	1	1	1	1
Int_758	TraesCS1A02G067900	chr1A	49361011	49363692	+	1.43896	0	0	0	1	1	1	TraesCS1A02G068200	chr1A	49516730	49518411	-	0	0	1	1	1	1	0
Int_763	TraesCS1A02G068100	chr1A	49485546	49487661	-	3.10955	0	1	1	1	1	1	TraesCS1A02G245000	chr1A	432973060	432987608	-	3.39503	0	1	1	1	1	1
Int_764	TraesCS1A02G068200	chr1A	49516730	49518411	-	0	0	1	1	1	1	0	TraesCS1A02G204100	chr1A	365636860	365638644	-	0	0	0	0	0	0	0
Int_765	TraesCS1A02G068200	chr1A	49516730	49518411	-	0	0	1	1	1	1	0	TraesCS1A02G276200	chr1A	471480702	471483149	-	0.233854	1	0	1	0	1	1
Int_773	TraesCS1A02G068400	chr1A	49896641	49897878	-	5.13941	1	1	1	1	1	1	TraesCS1A02G068500	chr1A	49960688	49961536	-	0.234462	0	1	1	1	1	1
Int_774	TraesCS1A02G068500	chr1A	49960688	49961536	-	0.234462	0	1	1	1	1	1	TraesCS1A02G342000	chr1A	531366927	531368375	+	0.0640183	1	0	1	0	1	1
Int_774	TraesCS1A02G068500	chr1A	49960688	49961536	-	0.234462	0	1	1	1	1	1	TraesCS1A02G342000	chr1A	531367347	531367730	+	0.0640183	1	0	1	0	0	1
Int_436	TraesCS1A02G068600LC	chr1A	31812632	31812895	-	0	0	0	0	0	0	0	TraesCS1A02G069000LC	chr1A	31841462	31841794	-	0	0	0	0	0	0	0
Int_437	TraesCS1A02G069000LC	chr1A	31841462	31841794	-	0	0	0	0	0	0	0	TraesCS1A02G049800	chr1A	31894803	31897016	+	0.11666	0	0	1	0	0	1
Int_438	TraesCS1A02G069000LC	chr1A	31841462	31841794	-	0	0	0	0	0	0	0	TraesCS1A02G049900	chr1A	31901507	31901863	-	0	0	0	0	0	0	0
Int_826	TraesCS1A02G069500	chr1A	52228530	52232086	+	0.0807834	0	1	1	1	1	1	TraesCS1A02G420300	chr1A	576777828	576784337	+	6.5668	0	1	1	1	1	1
Int_828	TraesCS1A02G069800	chr1A	52471905	52483350	+	0	1	0	0	0	0	0	TraesCS1A02G070000	chr1A	52540443	52542008	+	0.0947708	1	0	1	0	1	1
Int_828	TraesCS1A02G069800	chr1A	52474713	52475225	+	0	1	0	0	0	0	0	TraesCS1A02G070000	chr1A	52540443	52542008	+	0.0947708	1	0	1	0	1	1
Int_828	TraesCS1A02G069800	chr1A	52476974	52479296	+	0	1	0	0	0	0	0	TraesCS1A02G070000	chr1A	52540443	52542008	+	0.0947708	1	0	1	0	1	1
Int_829	TraesCS1A02G069800	chr1A	52471905	52483350	+	0	1	0	0	0	0	0	TraesCS1A02G428900	chr1A	582535194	582543952	+	0	1	0	1	0	0	0
Int_829	TraesCS1A02G069800	chr1A	52474713	52475225	+	0	1	0	0	0	0	0	TraesCS1A02G428900	chr1A	582535194	582543952	+	0	1	0	1	0	0	0
Int_829	TraesCS1A02G069800	chr1A	52476974	52479296	+	0	1	0	0	0	0	0	TraesCS1A02G428900	chr1A	582535194	582543952	+	0	1	0	1	0	0	0
Int_833	TraesCS1A02G070200	chr1A	53022367	53027095	+	0.242469	1	0	1	0	1	1	TraesCS1A02G070500	chr1A	53436194	53438543	+	0.0558195	1	0	1	1	1	1
Int_844	TraesCS1A02G070600	chr1A	53454198	53457285	-	0.686301	0	1	1	1	1	1	TraesCS1A02G099700LC	chr1A	53487884	53499023	-	0	1	0	0	0	0	0
Int_845	TraesCS1A02G070700	chr1A	53471544	53473048	+	0.0198783	0	1	1	1	1	1	TraesCS1A02G070800	chr1A	53509357	53510453	+	0.0144748	1	0	0	0	1	1
Int_852	TraesCS1A02G071500	chr1A	54000806	54002679	+	13.4205	0	1	1	1	1	1	TraesCS1A02G071800	chr1A	54074821	54077829	-	9.47736	0	1	1	1	1	1
Int_851	TraesCS1A02G071500	chr1A	54000806	54002679	+	13.4205	0	1	1	1	1	1	TraesCS1A02G154400LC	chr1A	109415148	109420287	-	0	0	1	1	1	1	0
Int_853	TraesCS1A02G071700	chr1A	54022014	54027441	-	8.00138	0	1	1	1	1	1	TraesCS1A02G071800	chr1A	54074821	54077829	-	9.47736	0	1	1	1	1	1
Int_856	TraesCS1A02G072000	chr1A	54349175	54355250	+	30.3205	0	1	1	1	1	1	TraesCS1A02G072100	chr1A	54458835	54461788	+	0.133055	0	1	1	1	1	1
Int_856	TraesCS1A02G072000	chr1A	54349175	54355250	+	30.3205	0	1	1	1	1	1	TraesCS1A02G072100	chr1A	54461054	54461788	+	0.133055	0	1	1	1	1	1
Int_907	TraesCS1A02G072300	chr1A	56337275	56339680	+	0	1	0	1	0	0	0	TraesCS1A02G102200LC	chr1A	56370508	56371469	+	0	1	0	1	0	0	0
Int_906	TraesCS1A02G072300	chr1A	56337275	56339680	+	0	1	0	1	0	0	0	TraesCS1A02G384000	chr1A	554203927	554208584	+	14.4629	0	1	1	1	1	1
Int_919	TraesCS1A02G073200	chr1A	57204825	57207507	+	0.193577	0	0	1	1	1	1	TraesCS1A02G073400	chr1A	57302734	57307922	-	1.91387	0	1	1	1	1	1
Int_457	TraesCS1A02G073200LC	chr1A	33208424	33213594	-	0	0	0	0	0	1	0	TraesCS1A02G073600LC	chr1A	33364865	33365503	+	10.7712	1	1	1	1	1	1
Int_922	TraesCS1A02G073900	chr1A	57634278	57635926	+	0.0787389	0	0	0	0	0	1	TraesCS1A02G297600	chr1A	492652071	492652999	-	0.194183	1	0	1	1	1	1
Int_923	TraesCS1A02G073900	chr1A	57634278	57635926	+	0.0787389	0	0	0	0	0	1	TraesCS1A02G390500	chr1A	557989064	557990130	+	110.621	0	1	1	1	1	1
Int_939	TraesCS1A02G074800	chr1A	58123311	58125910	+	1.57178	0	1	1	1	1	1	TraesCS1A02G104000LC	chr1A	58159199	58160718	-	4.06145	0	1	1	1	1	1
Int_485	TraesCS1A02G075000LC	chr1A	34704966	34705667	+	0	1	0	1	0	0	0	TraesCS1A02G052700	chr1A	34859821	34860574	-	0	1	0	0	0	0	0
Int_486	TraesCS1A02G075000LC	chr1A	34704966	34705667	+	0	1	0	1	0	0	0	TraesCS1A02G052700	chr1A	34859821	34860574	-	0	1	0	0	0	0	0
Int_945	TraesCS1A02G075200	chr1A	58287902	58291029	+	0.756333	0	0	0	0	1	1	TraesCS1A02G105400LC	chr1A	58299492	58324879	+	0	0	0	0	0	0	0
Int_946	TraesCS1A02G075200	chr1A	58287902	58291029	+	0.756333	0	0	0	0	1	1	TraesCS1A02G105800LC	chr1A	58338831	58342618	+	0	0	0	1	1	1	0
Int_953	TraesCS1A02G075300	chr1A	58369546	58370343	-	0.130621	0	0	0	1	1	1	TraesCS1A02G075400	chr1A	58479189	58479986	+	0.130621	0	0	0	1	0	1
Int_952	TraesCS1A02G075300	chr1A	58369546	58370343	-	0.130621	0	0	0	1	1	1	TraesCS1A02G106700LC	chr1A	58419052	58420011	+	0	0	0	1	0	0	0
Int_954	TraesCS1A02G075300	chr1A	58369546	58370343	-	0.130621	0	0	0	1	1	1	TraesCS1A02G107100LC	chr1A	58480020	58480457	+	0.774588	0	0	0	0	0	1
Int_959	TraesCS1A02G075600	chr1A	58701490	58716429	+	0.0898988	1	1	1	0	1	1	TraesCS1A02G075700	chr1A	58748070	58753312	-	8.08537	0	1	1	1	1	1
Int_496	TraesCS1A02G075600LC	chr1A	35126411	35126873	+	0	0	0	0	0	0	0	TraesCS1A02G135700	chr1A	209353872	209363066	-	18.7615	0	1	0	1	1	1
Int_963	TraesCS1A02G076200	chr1A	58946263	58947945	+	0.0106355	1	0	1	1	1	1	TraesCS1A02G076400	chr1A	59130571	59138769	-	4.84967	0	1	1	1	1	1
Int_965	TraesCS1A02G076400	chr1A	59130571	59138769	-	4.84967	0	1	1	1	1	1	TraesCS1A02G107900LC	chr1A	59216462	59222400	+	0	0	0	0	0	0	0
Int_978	TraesCS1A02G076700	chr1A	59507512	59510257	-	0.0143732	0	1	1	0	1	1	TraesCS1A02G108100LC	chr1A	59587069	59588048	-	0	1	0	1	0	0	0
Int_984	TraesCS1A02G077000	chr1A	59841015	59842359	-	0	0	0	1	0	1	0	TraesCS1A02G108600LC	chr1A	59932096	59936803	+	0.392341	0	1	0	1	1	1
Int_987	TraesCS1A02G077400	chr1A	60197294	60199699	+	0	0	0	0	0	0	0	TraesCS1A02G109700LC	chr1A	60283811	60284194	+	0	0	0	0	1	0	0
Int_503	TraesCS1A02G077700LC	chr1A	35541242	35541541	-	0.0900629	0	1	1	1	1	1	TraesCS1A02G054300	chr1A	35931964	35936127	+	3.2919	0	1	1	1	1	1
Int_1005	TraesCS1A02G077900	chr1A	60802931	60804742	+	0	1	0	1	0	1	0	TraesCS1A02G110200LC	chr1A	60877190	60877692	+	0	0	0	0	0	0	0
Int_1008	TraesCS1A02G078200	chr1A	61008916	61010405	+	0	1	0	1	0	0	0	TraesCS1A02G078500	chr1A	61125689	61128523	+	0	1	0	1	1	1	0
Int_1009	TraesCS1A02G078300	chr1A	61026064	61028089	-	0.185048	0	1	1	1	0	1	TraesCS1A02G110700LC	chr1A	61089972	61091498	-	0	0	1	1	1	1	0
Int_1017	TraesCS1A02G078600	chr1A	61341077	61342436	+	0	0	0	1	0	0	0	TraesCS1A02G111600LC	chr1A	61380680	61384277	-	0.147857	0	1	0	1	1	1
Int_1043	TraesCS1A02G079600	chr1A	62575512	62577222	+	0.0745113	0	1	1	1	1	1	TraesCS1A02G079700	chr1A	62609729	62614089	+	17.0624	0	1	1	1	1	1
Int_1048	TraesCS1A02G080500	chr1A	63327891	63331958	-	4.32382	0	0	0	1	1	1	TraesCS1A02G080600	chr1A	63475812	63481063	-	9.84845	0	1	1	1	1	1
Int_1049	TraesCS1A02G080500	chr1A	63327891	63331958	-	4.32382	0	0	0	1	1	1	TraesCS1A02G112500LC	chr1A	63739331	63739828	-	0	0	0	0	1	1	0
Int_1056	TraesCS1A02G080700	chr1A	63741495	63747947	-	29.214	0	1	1	1	1	1	TraesCS1A02G149300LC	chr1A	103626073	103627866	+	0.171376	0	1	1	1	1	1
Int_525	TraesCS1A02G080800LC	chr1A	38360027	38360398	+	0	0	0	0	0	0	0	TraesCS1A02G325800	chr1A	516558476	516562933	-	0.24968	0	0	1	1	1	1
Int_1057	TraesCS1A02G081000	chr1A	63761684	63763335	-	0	0	0	0	0	0	0	TraesCS1A02G177600	chr1A	320479860	320494972	+	1.31038	0	1	1	1	1	1
Int_1089	TraesCS1A02G082000	chr1A	65261477	65265780	+	29.3847	0	1	0	1	1	1	TraesCS1A02G082200	chr1A	65391963	65393451	-	9.9511	0	1	1	1	1	1
Int_1101	TraesCS1A02G082600	chr1A	65790413	65795583	-	4.71207	0	1	1	1	1	1	TraesCS1A02G082800	chr1A	65824484	65825077	+	0	0	0	0	0	0	0
Int_1102	TraesCS1A02G082600	chr1A	65790413	65795583	-	4.71207	0	1	1	1	1	1	TraesCS1A02G082900	chr1A	65854549	65863756	-	0.0977368	0	0	0	0	0	1
Int_568	TraesCS1A02G083200LC	chr1A	40987281	41020821	-	4.24779	0	1	1	1	1	1	TraesCS1A02G083400LC	chr1A	41051764	41054549	-	16.1512	0	1	1	1	1	1
Int_568	TraesCS1A02G083200LC	chr1A	41019365	41019847	-	4.24779	0	1	1	1	1	1	TraesCS1A02G083400LC	chr1A	41051764	41054549	-	16.1512	0	1	1	1	1	1
Int_569	TraesCS1A02G083200LC	chr1A	40987281	41020821	-	4.24779	0	1	1	1	1	1	TraesCS1A02G350200LC	chr1A	382593917	382594642	+	0	0	0	0	1	0	0
Int_569	TraesCS1A02G083200LC	chr1A	41019365	41019847	-	4.24779	0	1	1	1	1	1	TraesCS1A02G350200LC	chr1A	382593917	382594642	+	0	0	0	0	1	0	0
Int_571	TraesCS1A02G083400LC	chr1A	41051764	41054549	-	16.1512	0	1	1	1	1	1	TraesCS1A02G350200LC	chr1A	382593917	382594642	+	0	0	0	0	1	0	0
Int_1130	TraesCS1A02G083600	chr1A	67960741	67961244	-	0	0	0	0	0	0	0	TraesCS1A02G199800	chr1A	359191690	359192088	+	0	0	0	0	0	0	0
Int_587	TraesCS1A02G084000LC	chr1A	41709260	41711719	-	1.36483	0	1	1	1	1	1	TraesCS1A02G060600	chr1A	41740301	41745063	+	0.0664564	0	1	1	0	1	1
Int_1162	TraesCS1A02G084300	chr1A	70040014	70041337	-	7.96976	0	1	1	1	1	1	TraesCS1A02G084500	chr1A	70695360	70705174	+	0.753891	0	0	0	1	1	1
Int_1162	TraesCS1A02G084300	chr1A	70040014	70041337	-	7.96976	0	1	1	1	1	1	TraesCS1A02G084500	chr1A	70698339	70699419	+	0.753891	0	0	0	1	1	1
Int_1179	TraesCS1A02G084600	chr1A	70906359	70906661	-	1.71039	1	0	1	0	0	1	TraesCS1A02G084700	chr1A	70939569	70944770	-	0	0	0	0	0	0	0
Int_1182	TraesCS1A02G084700	chr1A	70939569	70944770	-	0	0	0	0	0	0	0	TraesCS1A02G084800	chr1A	71059897	71060199	-	7.38721	0	0	1	0	1	1
Int_1185	TraesCS1A02G084800	chr1A	71059897	71060199	-	7.38721	0	0	1	0	1	1	TraesCS1A02G085000	chr1A	71087176	71095753	-	0.699147	0	1	0	0	1	1
Int_591	TraesCS1A02G084800LC	chr1A	42197765	42203200	-	1.30407	0	1	1	1	1	1	TraesCS1A02G061700	chr1A	42251606	42256435	+	13.3265	0	1	1	1	1	1
Int_1186	TraesCS1A02G085000	chr1A	71087176	71095753	-	0.699147	0	1	0	0	1	1	TraesCS1A02G220500	chr1A	389798305	389802522	+	1.01124	0	0	0	0	0	1
Int_1200	TraesCS1A02G085400	chr1A	71548289	71548949	-	25.6575	0	0	1	1	1	1	TraesCS1A02G085600	chr1A	71689760	71695155	+	19.5132	0	1	1	1	1	1
Int_1201	TraesCS1A02G085400	chr1A	71548289	71548949	-	25.6575	0	0	1	1	1	1	TraesCS1A02G085800	chr1A	71784546	71785643	+	0.0286551	0	1	1	1	1	1
Int_1205	TraesCS1A02G085500	chr1A	71558243	71561228	-	6.35898	0	1	1	1	1	1	TraesCS1A02G085600	chr1A	71689760	71695155	+	19.5132	0	1	1	1	1	1
Int_1211	TraesCS1A02G085600	chr1A	71689760	71695155	+	19.5132	0	1	1	1	1	1	TraesCS1A02G085700	chr1A	71723319	71725161	-	0.973763	0	1	1	1	1	1
Int_1212	TraesCS1A02G085600	chr1A	71689760	71695155	+	19.5132	0	1	1	1	1	1	TraesCS1A02G085800	chr1A	71784546	71785643	+	0.0286551	0	1	1	1	1	1
Int_1229	TraesCS1A02G086300	chr1A	73092590	73095142	-	0	1	0	1	0	0	0	TraesCS1A02G086400	chr1A	73127489	73127821	+	0	0	0	0	0	0	0
Int_1231	TraesCS1A02G086500	chr1A	73295476	73300550	+	7.67575	0	1	1	1	1	1	TraesCS1A02G121500LC	chr1A	73338381	73345643	-	0	1	0	1	0	0	0
Int_1252	TraesCS1A02G087900	chr1A	75715901	75722755	-	7.38666	0	1	0	0	1	1	TraesCS1A02G088000	chr1A	76022646	76031768	+	3.58229	0	1	1	1	1	1
Int_616	TraesCS1A02G087900LC	chr1A	44316292	44316681	-	0	0	0	0	0	0	0	TraesCS1A02G088200LC	chr1A	44359140	44360286	-	1.73883	0	1	0	0	0	1
Int_618	TraesCS1A02G088100LC	chr1A	44326589	44330787	-	1.58251	1	0	0	0	0	1	TraesCS1A02G088200LC	chr1A	44359140	44360286	-	1.73883	0	1	0	0	0	1
Int_617	TraesCS1A02G088100LC	chr1A	44326589	44330787	-	1.58251	1	0	0	0	0	1	TraesCS1A02G109800	chr1A	108798155	108800103	+	0	0	0	1	0	1	0
Int_1261	TraesCS1A02G088600	chr1A	77069781	77072982	+	0.32485	0	0	0	0	1	1	TraesCS1A02G088900	chr1A	77103810	77107960	+	11.7756	0	1	1	1	1	1
Int_1262	TraesCS1A02G088800	chr1A	77096838	77099287	+	1.2349	0	1	0	0	1	1	TraesCS1A02G355900	chr1A	539279131	539279556	-	0	1	0	1	0	0	0
Int_1265	TraesCS1A02G089000	chr1A	77264655	77264957	+	0	0	0	0	0	0	0	TraesCS1A02G231800	chr1A	405514152	405515175	-	0.0621782	0	0	0	1	1	1
Int_1294	TraesCS1A02G089400	chr1A	78953260	78956060	+	3.06136	0	0	1	1	1	1	TraesCS1A02G125600LC	chr1A	79087926	79088330	+	0	0	0	0	1	1	0
Int_1296	TraesCS1A02G089500	chr1A	78962470	78964533	-	81.806	0	1	1	1	1	1	TraesCS1A02G089600	chr1A	79107177	79108103	+	118.372	1	1	1	1	1	1
Int_1295	TraesCS1A02G089500	chr1A	78962470	78964533	-	81.806	0	1	1	1	1	1	TraesCS1A02G125600LC	chr1A	79087926	79088330	+	0	0	0	0	1	1	0
Int_653	TraesCS1A02G089700LC	chr1A	45585178	45585642	+	0.343288	1	0	0	0	0	1	TraesCS1A02G182000LC	chr1A	145886840	145891091	+	4.0237	0	1	1	1	1	1
Int_656	TraesCS1A02G089900LC	chr1A	45646708	45647256	-	0	0	0	0	0	0	0	TraesCS1A02G370400LC	chr1A	412035116	412039956	-	0.035156	0	1	0	0	0	1
Int_672	TraesCS1A02G090500LC	chr1A	46189886	46190131	-	0	1	0	0	0	0	0	TraesCS1A02G064400	chr1A	46248399	46258251	-	0	1	0	0	0	0	0
Int_674	TraesCS1A02G090500LC	chr1A	46189886	46190131	-	0	1	0	0	0	0	0	TraesCS1A02G064500	chr1A	46289343	46296502	-	0	1	0	0	0	0	0
Int_673	TraesCS1A02G090500LC	chr1A	46189886	46190131	-	0	1	0	0	0	0	0	TraesCS1A02G091000LC	chr1A	46267454	46268040	-	0	1	0	0	0	0	0
Int_681	TraesCS1A02G090700LC	chr1A	46223384	46223671	-	0	1	0	0	0	0	0	TraesCS1A02G064500	chr1A	46289343	46296502	-	0	1	0	0	0	0	0
Int_682	TraesCS1A02G090700LC	chr1A	46223384	46223671	-	0	1	0	0	0	0	0	TraesCS1A02G064600	chr1A	46299890	46310369	-	0	1	0	0	0	0	0
Int_680	TraesCS1A02G090700LC	chr1A	46223384	46223671	-	0	1	0	0	0	0	0	TraesCS1A02G091000LC	chr1A	46267454	46268040	-	0	1	0	0	0	0	0
Int_1329	TraesCS1A02G090800	chr1A	82079657	82080221	+	0	0	0	0	0	1	0	TraesCS1A02G422100	chr1A	577840627	577846994	-	2.705	0	0	1	1	1	1
Int_686	TraesCS1A02G091000LC	chr1A	46267454	46268040	-	0	1	0	0	0	0	0	TraesCS1A02G064600	chr1A	46299890	46310369	-	0	1	0	0	0	0	0
Int_1347	TraesCS1A02G091300	chr1A	82947327	82952587	-	2.93083	0	1	1	1	1	1	TraesCS1A02G091400	chr1A	83822449	83835952	-	1.74516	0	1	1	1	1	1
Int_1385	TraesCS1A02G091900	chr1A	84484185	84484721	+	0	0	0	1	0	0	0	TraesCS1A02G092000	chr1A	84621382	84621918	+	0.0170849	0	0	1	1	0	1
Int_1387	TraesCS1A02G092200	chr1A	84793974	84795298	-	0	1	0	1	0	1	0	TraesCS1A02G092500	chr1A	85005408	85006592	-	0.0137252	0	0	1	0	0	1
Int_1405	TraesCS1A02G093300	chr1A	86235469	86240447	+	6.33737	0	0	1	1	1	1	TraesCS1A02G093400	chr1A	86560549	86567303	+	1.23017	0	1	0	1	1	1
Int_1405	TraesCS1A02G093300	chr1A	86235469	86240447	+	6.33737	0	0	1	1	1	1	TraesCS1A02G093400	chr1A	86561918	86563961	+	1.23017	0	1	0	1	1	1
Int_1405	TraesCS1A02G093300	chr1A	86235469	86240447	+	6.33737	0	0	1	1	1	1	TraesCS1A02G093400	chr1A	86563984	86564274	+	1.23017	0	1	0	1	1	1
Int_1413	TraesCS1A02G093400	chr1A	86560549	86567303	+	1.23017	0	1	0	1	1	1	TraesCS1A02G093500	chr1A	86607176	86608705	+	0.0933341	1	0	1	0	1	1
Int_1413	TraesCS1A02G093400	chr1A	86561918	86563961	+	1.23017	0	1	0	1	1	1	TraesCS1A02G093500	chr1A	86607176	86608705	+	0.0933341	1	0	1	0	1	1
Int_1413	TraesCS1A02G093400	chr1A	86563984	86564274	+	1.23017	0	1	0	1	1	1	TraesCS1A02G093500	chr1A	86607176	86608705	+	0.0933341	1	0	1	0	1	1
Int_1455	TraesCS1A02G094900	chr1A	90162001	90163497	-	0.197952	0	1	1	1	1	1	TraesCS1A02G095000	chr1A	90759665	90768599	-	6.17508	0	1	1	1	1	1
Int_748	TraesCS1A02G095300LC	chr1A	49145914	49146613	+	2.92182	0	0	0	1	1	1	TraesCS1A02G067000	chr1A	49245482	49250648	+	0.0258736	0	1	1	1	1	1
Int_748	TraesCS1A02G095300LC	chr1A	49145914	49146613	+	2.92182	0	0	0	1	1	1	TraesCS1A02G067000	chr1A	49247035	49247229	+	0.0258736	0	1	0	0	0	1
Int_1466	TraesCS1A02G095400	chr1A	91102651	91105051	+	0.151411	0	0	1	1	1	1	TraesCS1A02G095500	chr1A	91158450	91162767	+	14.0528	0	1	0	1	1	1
Int_1469	TraesCS1A02G095500	chr1A	91158450	91162767	+	14.0528	0	1	0	1	1	1	TraesCS1A02G095800	chr1A	91410869	91414181	-	0.638653	0	0	1	1	1	1
Int_1472	TraesCS1A02G096000	chr1A	91498965	91502453	+	7.14054	0	1	1	1	1	1	TraesCS1A02G096200	chr1A	91590457	91595995	-	2.66079	0	1	1	1	1	1
Int_1478	TraesCS1A02G096500	chr1A	92564927	92567805	+	23.3336	0	1	1	1	1	1	TraesCS1A02G134000LC	chr1A	92740886	92742287	+	0.430973	0	1	1	1	1	1
Int_769	TraesCS1A02G096500LC	chr1A	49525507	49526711	-	13.5033	0	1	0	0	1	1	TraesCS1A02G068400	chr1A	49896641	49897878	-	5.13941	1	1	1	1	1	1
Int_777	TraesCS1A02G096800LC	chr1A	50112517	50112711	+	0	1	0	0	0	0	0	TraesCS1A02G096900LC	chr1A	50166016	50168993	+	0	0	0	0	0	0	0
Int_782	TraesCS1A02G096800LC	chr1A	50112517	50112711	+	0	1	0	0	0	0	0	TraesCS1A02G097100LC	chr1A	50297408	50297635	+	0	1	0	0	0	0	0
Int_1483	TraesCS1A02G097200	chr1A	93397630	93397887	+	9.56389	0	1	0	1	1	1	TraesCS1A02G097400	chr1A	93693503	93698187	-	35.1743	0	1	1	1	1	1
Int_1483	TraesCS1A02G097200	chr1A	93397630	93401378	+	9.56389	0	1	0	1	1	1	TraesCS1A02G097400	chr1A	93693503	93698187	-	35.1743	0	1	1	1	1	1
Int_1483	TraesCS1A02G097200	chr1A	93399830	93400129	+	9.56389	0	1	0	1	1	1	TraesCS1A02G097400	chr1A	93693503	93698187	-	35.1743	0	1	1	1	1	1
Int_1504	TraesCS1A02G097800	chr1A	94579684	94579917	-	0.019496	0	0	0	0	0	1	TraesCS1A02G098000	chr1A	94664426	94664784	-	0	0	0	0	0	0	0
Int_1505	TraesCS1A02G097800	chr1A	94579684	94579917	-	0.019496	0	0	0	0	0	1	TraesCS1A02G098600	chr1A	94784308	94784794	+	0	0	0	0	0	0	0
Int_1511	TraesCS1A02G098800	chr1A	95048338	95049419	-	0.83856	0	0	0	0	0	1	TraesCS1A02G099200	chr1A	95528061	95528951	+	0	0	0	0	0	0	0
Int_1510	TraesCS1A02G098800	chr1A	95048338	95049419	-	0.83856	0	0	0	0	0	1	TraesCS1A02G139200LC	chr1A	95105943	95107762	+	0	0	0	0	0	1	0
Int_1529	TraesCS1A02G099600	chr1A	96358565	96362192	-	0.184136	0	1	1	1	1	1	TraesCS1A02G099800	chr1A	96423242	96423996	+	0	0	0	0	0	0	0
Int_1530	TraesCS1A02G099800	chr1A	96423242	96423996	+	0	0	0	0	0	0	0	TraesCS1A02G291200LC	chr1A	309699908	309710413	-	3.34392	0	1	1	1	1	1
Int_1530	TraesCS1A02G099800	chr1A	96423242	96423996	+	0	0	0	0	0	0	0	TraesCS1A02G291200LC	chr1A	309704703	309706930	-	3.34392	0	1	1	1	1	1
Int_849	TraesCS1A02G100900LC	chr1A	53901243	53901606	-	6.8226	0	1	1	1	1	1	TraesCS1A02G071400	chr1A	53993672	53997512	-	5.26323	1	1	1	1	1	1
Int_850	TraesCS1A02G100900LC	chr1A	53901243	53901606	-	6.8226	0	1	1	1	1	1	TraesCS1A02G071500	chr1A	54000806	54002679	+	13.4205	0	1	1	1	1	1
Int_1553	TraesCS1A02G101000	chr1A	97643035	97647138	-	2.57768	0	1	1	1	1	1	TraesCS1A02G142700	chr1A	244500835	244503810	-	0.367954	0	1	0	0	0	1
Int_1558	TraesCS1A02G101200	chr1A	97802665	97806587	-	2.79859	0	0	0	1	1	1	TraesCS1A02G101500	chr1A	97935425	97941195	-	0.741201	0	1	0	0	1	1
Int_1558	TraesCS1A02G101200	chr1A	97805353	97806587	-	2.79859	0	0	0	0	1	1	TraesCS1A02G101500	chr1A	97935425	97941195	-	0.741201	0	1	0	0	1	1
Int_1563	TraesCS1A02G101500	chr1A	97935425	97941195	-	0.741201	0	1	0	0	1	1	TraesCS1A02G101900	chr1A	98019574	98021697	+	2.77113	0	1	1	1	1	1
Int_1561	TraesCS1A02G101500	chr1A	97935425	97941195	-	0.741201	0	1	0	0	1	1	TraesCS1A02G601500LC	chr1A	579786041	579797928	+	0.20561	0	0	0	1	1	1
Int_1566	TraesCS1A02G102200	chr1A	98228382	98237012	-	0	0	0	0	0	0	0	TraesCS1A02G102400	chr1A	98584808	98591722	+	0	1	0	1	0	1	0
Int_1567	TraesCS1A02G102300	chr1A	98242495	98247975	-	1.81906	0	1	1	1	1	1	TraesCS1A02G143300LC	chr1A	98291087	98293617	-	0.39578	0	0	0	0	1	1
Int_911	TraesCS1A02G102400LC	chr1A	56588683	56589394	-	0	0	1	1	0	1	0	TraesCS1A02G072700	chr1A	56620439	56627879	-	0	1	0	1	1	1	0
Int_1581	TraesCS1A02G102500	chr1A	99001419	99010088	+	2.83327	0	1	1	1	1	1	TraesCS1A02G102900	chr1A	99138834	99140074	+	0.771767	0	0	1	1	1	1
Int_1580	TraesCS1A02G102500	chr1A	99001419	99010088	+	2.83327	0	1	1	1	1	1	TraesCS1A02G144100LC	chr1A	99048753	99049669	+	0.554717	0	0	1	1	1	1
Int_1598	TraesCS1A02G103600	chr1A	99697964	99701912	-	0	1	0	0	0	0	0	TraesCS1A02G103700	chr1A	99725770	99726876	-	0	1	0	1	0	0	0
Int_1599	TraesCS1A02G103600	chr1A	99697964	99701912	-	0	1	0	0	0	0	0	TraesCS1A02G103800	chr1A	99748539	99749849	-	0	1	0	1	0	0	0
Int_1597	TraesCS1A02G103600	chr1A	99697964	99701912	-	0	1	0	0	0	0	0	TraesCS1A02G607200LC	chr1A	582745601	582745975	+	2.80464	1	0	0	0	0	1
Int_1603	TraesCS1A02G103900	chr1A	99868032	99871106	-	7.92508	0	1	1	1	1	1	TraesCS1A02G247700	chr1A	439723133	439727622	-	0.656221	0	0	1	0	1	1
Int_940	TraesCS1A02G104000LC	chr1A	58159199	58160718	-	4.06145	0	1	1	1	1	1	TraesCS1A02G075100	chr1A	58199789	58204396	-	1.34509	0	1	1	1	1	1
Int_1608	TraesCS1A02G104100	chr1A	100002208	100012221	+	0	0	0	1	1	1	0	TraesCS1A02G146100LC	chr1A	100090069	100093189	+	0	0	0	0	0	0	0
Int_1609	TraesCS1A02G104200	chr1A	100039051	100040874	+	2.23111	0	0	1	1	1	1	TraesCS1A02G146100LC	chr1A	100090069	100093189	+	0	0	0	0	0	0	0
Int_1610	TraesCS1A02G104200	chr1A	100039051	100040874	+	2.23111	0	0	1	1	1	1	TraesCS1A02G146100LC	chr1A	100090069	100093189	+	0	0	0	0	0	0	0
Int_944	TraesCS1A02G105300LC	chr1A	58275256	58276832	+	0.339205	0	0	1	1	1	1	TraesCS1A02G075300	chr1A	58369546	58370343	-	0.130621	0	0	0	1	1	1
Int_943	TraesCS1A02G105300LC	chr1A	58275256	58276832	+	0.339205	0	0	1	1	1	1	TraesCS1A02G105800LC	chr1A	58338831	58342618	+	0	0	0	1	1	1	0
Int_948	TraesCS1A02G105400LC	chr1A	58299492	58324879	+	0	0	0	0	0	0	0	TraesCS1A02G075300	chr1A	58369546	58370343	-	0.130621	0	0	0	1	1	1
Int_947	TraesCS1A02G105400LC	chr1A	58299492	58324879	+	0	0	0	0	0	0	0	TraesCS1A02G105800LC	chr1A	58338831	58342618	+	0	0	0	1	1	1	0
Int_951	TraesCS1A02G105800LC	chr1A	58338831	58342618	+	0	0	0	1	1	1	0	TraesCS1A02G075400	chr1A	58479189	58479986	+	0.130621	0	0	0	1	0	1
Int_949	TraesCS1A02G105800LC	chr1A	58338831	58342618	+	0	0	0	1	1	1	0	TraesCS1A02G106200LC	chr1A	58382380	58383225	-	0	0	0	0	0	0	0
Int_950	TraesCS1A02G105800LC	chr1A	58338831	58342618	+	0	0	0	1	1	1	0	TraesCS1A02G106700LC	chr1A	58419052	58420011	+	0	0	0	1	0	0	0
Int_1668	TraesCS1A02G106400	chr1A	104222012	104222866	-	0	1	0	1	0	1	0	TraesCS1A02G106700	chr1A	104432549	104433415	-	2.29327	1	0	1	0	1	1
Int_1667	TraesCS1A02G106400	chr1A	104222012	104222866	-	0	1	0	1	0	1	0	TraesCS1A02G149900LC	chr1A	104379902	104383183	-	3.34262	0	1	1	1	1	1
Int_955	TraesCS1A02G106700LC	chr1A	58419052	58420011	+	0	0	0	1	0	0	0	TraesCS1A02G075400	chr1A	58479189	58479986	+	0.130621	0	0	0	1	0	1
Int_1706	TraesCS1A02G108300	chr1A	107466471	107482160	+	4.99783	0	1	1	1	1	1	TraesCS1A02G151500LC	chr1A	107526941	107528283	-	1.20453	0	0	1	0	1	1
Int_1708	TraesCS1A02G108300	chr1A	107466471	107482160	+	4.99783	0	1	1	1	1	1	TraesCS1A02G151500LC	chr1A	107526941	107528283	-	1.20453	0	0	1	0	1	1
Int_1707	TraesCS1A02G108300	chr1A	107466471	107482160	+	4.99783	0	1	1	1	1	1	TraesCS1A02G216800	chr1A	384324130	384326787	+	2.79237	0	1	1	1	1	1
Int_1722	TraesCS1A02G109400	chr1A	108760477	108766530	-	0.00999386	0	1	1	0	1	1	TraesCS1A02G109800	chr1A	108798155	108800103	+	0	0	0	1	0	1	0
Int_1723	TraesCS1A02G109700	chr1A	108778451	108781156	-	0.23011	0	1	1	1	1	1	TraesCS1A02G109900	chr1A	108919004	108919279	-	0	0	0	0	1	0	0
Int_990	TraesCS1A02G109700LC	chr1A	60283811	60284194	+	0	0	0	0	1	0	0	TraesCS1A02G077500	chr1A	60351393	60353968	+	6.06723	0	1	1	1	1	1
Int_1724	TraesCS1A02G109800	chr1A	108798155	108800103	+	0	0	0	1	0	1	0	TraesCS1A02G109900	chr1A	108919004	108919279	-	0	0	0	0	1	0	0
Int_1755	TraesCS1A02G110400	chr1A	110072873	110073869	+	0.021091	0	0	1	0	1	1	TraesCS1A02G110500	chr1A	110158192	110159022	+	0	0	0	0	1	1	0
Int_1756	TraesCS1A02G110400	chr1A	110072873	110073869	+	0.021091	0	0	1	0	1	1	TraesCS1A02G110700	chr1A	110279386	110282081	+	0.444661	0	1	1	1	1	1
Int_1757	TraesCS1A02G110400	chr1A	110072873	110073869	+	0.021091	0	0	1	0	1	1	TraesCS1A02G291700	chr1A	487604483	487605044	+	0.278537	0	0	1	0	1	1
Int_1016	TraesCS1A02G111500LC	chr1A	61284140	61284987	+	0	0	0	1	0	0	0	TraesCS1A02G078600	chr1A	61341077	61342436	+	0	0	0	1	0	0	0
Int_1019	TraesCS1A02G111600LC	chr1A	61380680	61384277	-	0.147857	0	1	0	1	1	1	TraesCS1A02G078800	chr1A	61575768	61577009	+	9.33999	0	1	1	1	1	1
Int_1020	TraesCS1A02G111600LC	chr1A	61380680	61384277	-	0.147857	0	1	0	1	1	1	TraesCS1A02G079100	chr1A	62009723	62010214	+	0	1	0	1	0	0	0
Int_1053	TraesCS1A02G112200LC	chr1A	63512615	63513463	+	0.0197135	0	0	0	1	1	1	TraesCS1A02G112500LC	chr1A	63739331	63739828	-	0	0	0	0	1	1	0
Int_1848	TraesCS1A02G113000	chr1A	115920754	115932249	-	0.0201979	0	0	0	0	0	1	TraesCS1A02G113200	chr1A	115949496	115972182	+	0	0	0	0	0	1	0
Int_1850	TraesCS1A02G113100	chr1A	115939762	115940521	+	0.462177	0	0	1	0	1	1	TraesCS1A02G398700	chr1A	563722766	563723242	+	0	0	0	0	0	0	0
Int_1851	TraesCS1A02G113200	chr1A	115949496	115972182	+	0	0	0	0	0	1	0	TraesCS1A02G568200LC	chr1A	563754923	563757011	+	5.44964	0	1	0	1	0	1
Int_1069	TraesCS1A02G114300LC	chr1A	64810920	64811797	-	0.0178403	0	0	1	1	1	1	TraesCS1A02G114600LC	chr1A	64850669	64850866	+	0	1	0	1	0	0	0
Int_1907	TraesCS1A02G115200	chr1A	119703455	119708196	+	21.3466	0	1	1	1	1	1	TraesCS1A02G115500	chr1A	120002303	120011148	+	1.22524	0	1	1	1	1	1
Int_1907	TraesCS1A02G115200	chr1A	119703455	119708196	+	21.3466	0	1	1	1	1	1	TraesCS1A02G115500	chr1A	120007336	120008821	+	1.22524	0	1	0	0	0	1
Int_1959	TraesCS1A02G116900	chr1A	124180828	124181726	-	5.72918	0	1	1	1	1	1	TraesCS1A02G117300	chr1A	124479419	124482262	+	0.065991	0	0	1	1	1	1
Int_1975	TraesCS1A02G117400	chr1A	124786602	124787399	-	0.509398	0	1	1	0	1	1	TraesCS1A02G168300LC	chr1A	124882497	124885586	-	0	0	0	0	0	1	0
Int_2023	TraesCS1A02G118500	chr1A	127081744	127086586	+	0	0	0	0	0	0	0	TraesCS1A02G148000	chr1A	255478889	255488313	+	9.19831	0	1	1	1	1	1
Int_2028	TraesCS1A02G118700	chr1A	127352105	127355810	+	8.26107	0	1	1	1	1	1	TraesCS1A02G282100	chr1A	480578238	480581618	-	0	0	0	0	0	1	0
Int_2027	TraesCS1A02G118700	chr1A	127352105	127355810	+	8.26107	0	1	1	1	1	1	TraesCS1A02G415200LC	chr1A	469779231	469779725	-	0	0	0	1	1	0	0
Int_2029	TraesCS1A02G118800	chr1A	127756737	127761052	+	4.71733	0	1	1	1	1	1	TraesCS1A02G118900	chr1A	127831992	127833434	+	0	0	0	1	0	1	0
Int_2149	TraesCS1A02G120200	chr1A	132783825	132791382	+	11.4604	0	1	1	1	1	1	TraesCS1A02G120700	chr1A	133160011	133162594	-	0	0	1	1	0	1	0
Int_2148	TraesCS1A02G120200	chr1A	132783825	132791382	+	11.4604	0	1	1	1	1	1	TraesCS1A02G173600LC	chr1A	133150526	133150972	-	0	0	0	1	0	0	0
Int_2150	TraesCS1A02G120400	chr1A	132797900	132800842	-	0.339008	0	1	0	0	1	1	TraesCS1A02G173600LC	chr1A	133150526	133150972	-	0	0	0	1	0	0	0
Int_2153	TraesCS1A02G120500	chr1A	133126431	133127187	+	6.26903	0	1	1	1	1	1	TraesCS1A02G120700	chr1A	133160011	133162594	-	0	0	1	1	0	1	0
Int_1232	TraesCS1A02G121500LC	chr1A	73338381	73345643	-	0	1	0	1	0	0	0	TraesCS1A02G087300	chr1A	74247487	74257003	+	0.0301044	0	0	0	0	1	1
Int_2215	TraesCS1A02G122100	chr1A	136923917	136959905	+	2.0409	0	1	1	1	1	1	TraesCS1A02G130600	chr1A	168548237	168549847	+	1.3284	0	1	1	1	1	1
Int_2215	TraesCS1A02G122100	chr1A	136929362	136931679	+	2.0409	0	1	0	0	0	1	TraesCS1A02G130600	chr1A	168548237	168549847	+	1.3284	0	1	1	1	1	1
Int_2215	TraesCS1A02G122100	chr1A	136940712	136941458	+	2.0409	0	1	0	0	0	1	TraesCS1A02G130600	chr1A	168548237	168549847	+	1.3284	0	1	1	1	1	1
Int_2429	TraesCS1A02G124300	chr1A	146944161	146946921	+	0.0875497	0	1	0	0	1	1	TraesCS1A02G182800LC	chr1A	147347312	147348213	-	7.22745	0	1	0	1	1	1
Int_2429	TraesCS1A02G124300	chr1A	146944184	146945398	+	0.0875497	0	1	0	0	1	1	TraesCS1A02G182800LC	chr1A	147347312	147348213	-	7.22745	0	1	0	1	1	1
Int_2482	TraesCS1A02G125500	chr1A	149510430	149514777	-	2.10444	0	1	1	1	1	1	TraesCS1A02G221000	chr1A	389869226	389875163	+	1.3545	0	1	1	1	1	1
Int_2661	TraesCS1A02G128300	chr1A	157311796	157316818	-	4.14587	0	1	1	1	1	1	TraesCS1A02G190300LC	chr1A	157343557	157344102	+	0.0667355	0	1	0	0	0	1
Int_2699	TraesCS1A02G128900	chr1A	159516849	159528490	+	2.27503	1	0	1	0	1	1	TraesCS1A02G191600LC	chr1A	159556966	159558113	-	0.142266	0	1	1	1	0	1
Int_2799	TraesCS1A02G129300	chr1A	164456207	164469307	-	0.153019	0	1	1	1	1	1	TraesCS1A02G418810LC	chr1A	472429025	472431049	-	32.7386	0	1	1	1	1	1
Int_2799	TraesCS1A02G129300	chr1A	164463455	164463694	-	0.153019	0	1	0	0	0	1	TraesCS1A02G418810LC	chr1A	472429025	472431049	-	32.7386	0	1	1	1	1	1
Int_1398	TraesCS1A02G129800LC	chr1A	85834478	85841792	+	0.417759	0	1	1	1	1	1	TraesCS1A02G093200	chr1A	85901363	85904053	-	0.61508	0	0	0	0	0	1
Int_1398	TraesCS1A02G129800LC	chr1A	85838543	85840174	+	0.417759	0	1	0	0	0	1	TraesCS1A02G093200	chr1A	85901363	85904053	-	0.61508	0	0	0	0	0	1
Int_3152	TraesCS1A02G132700	chr1A	181969322	181969719	-	0	0	0	0	0	0	0	TraesCS1A02G199800	chr1A	359191690	359192088	+	0	0	0	0	0	0	0
Int_3288	TraesCS1A02G133500	chr1A	188132555	188151899	+	18.6443	0	1	1	1	1	1	TraesCS1A02G205600LC	chr1A	188223369	188227432	-	34.9026	0	1	1	1	1	1
Int_3288	TraesCS1A02G133500	chr1A	188140665	188140934	+	18.6443	0	1	0	0	1	1	TraesCS1A02G205600LC	chr1A	188223369	188227432	-	34.9026	0	1	1	1	1	1
Int_3708	TraesCS1A02G136400	chr1A	216414924	216456832	-	6.5095	0	1	1	1	1	1	TraesCS1A02G143000	chr1A	245518573	245527595	+	4.83551	0	1	1	0	1	1
Int_3708	TraesCS1A02G136400	chr1A	216414924	216456832	-	6.5095	0	1	1	1	1	1	TraesCS1A02G143000	chr1A	245525607	245525966	+	4.83551	0	1	0	0	1	1
Int_3708	TraesCS1A02G136400	chr1A	216414924	216456832	-	6.5095	0	1	1	1	1	1	TraesCS1A02G143000	chr1A	245527134	245527595	+	4.83551	0	1	1	1	1	1
Int_3708	TraesCS1A02G136400	chr1A	216425968	216426346	-	6.5095	0	1	0	0	1	1	TraesCS1A02G143000	chr1A	245518573	245527595	+	4.83551	0	1	1	0	1	1
Int_3708	TraesCS1A02G136400	chr1A	216425968	216426346	-	6.5095	0	1	0	0	1	1	TraesCS1A02G143000	chr1A	245525607	245525966	+	4.83551	0	1	0	0	1	1
Int_3708	TraesCS1A02G136400	chr1A	216425968	216426346	-	6.5095	0	1	0	0	1	1	TraesCS1A02G143000	chr1A	245527134	245527595	+	4.83551	0	1	1	1	1	1
Int_3708	TraesCS1A02G136400	chr1A	216426848	216427261	-	6.5095	0	1	0	0	1	1	TraesCS1A02G143000	chr1A	245518573	245527595	+	4.83551	0	1	1	0	1	1
Int_3708	TraesCS1A02G136400	chr1A	216426848	216427261	-	6.5095	0	1	0	0	1	1	TraesCS1A02G143000	chr1A	245525607	245525966	+	4.83551	0	1	0	0	1	1
Int_3708	TraesCS1A02G136400	chr1A	216426848	216427261	-	6.5095	0	1	0	0	1	1	TraesCS1A02G143000	chr1A	245527134	245527595	+	4.83551	0	1	1	1	1	1
Int_3708	TraesCS1A02G136400	chr1A	216428620	216429128	-	6.5095	0	1	0	0	1	1	TraesCS1A02G143000	chr1A	245518573	245527595	+	4.83551	0	1	1	0	1	1
Int_3708	TraesCS1A02G136400	chr1A	216428620	216429128	-	6.5095	0	1	0	0	1	1	TraesCS1A02G143000	chr1A	245525607	245525966	+	4.83551	0	1	0	0	1	1
Int_3708	TraesCS1A02G136400	chr1A	216428620	216429128	-	6.5095	0	1	0	0	1	1	TraesCS1A02G143000	chr1A	245527134	245527595	+	4.83551	0	1	1	1	1	1
Int_3708	TraesCS1A02G136400	chr1A	216429296	216429625	-	6.5095	0	1	0	0	1	1	TraesCS1A02G143000	chr1A	245518573	245527595	+	4.83551	0	1	1	0	1	1
Int_3708	TraesCS1A02G136400	chr1A	216429296	216429625	-	6.5095	0	1	0	0	1	1	TraesCS1A02G143000	chr1A	245525607	245525966	+	4.83551	0	1	0	0	1	1
Int_3708	TraesCS1A02G136400	chr1A	216429296	216429625	-	6.5095	0	1	0	0	1	1	TraesCS1A02G143000	chr1A	245527134	245527595	+	4.83551	0	1	1	1	1	1
Int_3708	TraesCS1A02G136400	chr1A	216429951	216430124	-	6.5095	0	1	0	0	1	1	TraesCS1A02G143000	chr1A	245518573	245527595	+	4.83551	0	1	1	0	1	1
Int_3708	TraesCS1A02G136400	chr1A	216429951	216430124	-	6.5095	0	1	0	0	1	1	TraesCS1A02G143000	chr1A	245525607	245525966	+	4.83551	0	1	0	0	1	1
Int_3708	TraesCS1A02G136400	chr1A	216429951	216430124	-	6.5095	0	1	0	0	1	1	TraesCS1A02G143000	chr1A	245527134	245527595	+	4.83551	0	1	1	1	1	1
Int_3708	TraesCS1A02G136400	chr1A	216431952	216433226	-	6.5095	0	1	0	0	1	1	TraesCS1A02G143000	chr1A	245518573	245527595	+	4.83551	0	1	1	0	1	1
Int_3708	TraesCS1A02G136400	chr1A	216431952	216433226	-	6.5095	0	1	0	0	1	1	TraesCS1A02G143000	chr1A	245525607	245525966	+	4.83551	0	1	0	0	1	1
Int_3708	TraesCS1A02G136400	chr1A	216431952	216433226	-	6.5095	0	1	0	0	1	1	TraesCS1A02G143000	chr1A	245527134	245527595	+	4.83551	0	1	1	1	1	1
Int_3708	TraesCS1A02G136400	chr1A	216434069	216434919	-	6.5095	0	1	0	0	1	1	TraesCS1A02G143000	chr1A	245518573	245527595	+	4.83551	0	1	1	0	1	1
Int_3708	TraesCS1A02G136400	chr1A	216434069	216434919	-	6.5095	0	1	0	0	1	1	TraesCS1A02G143000	chr1A	245525607	245525966	+	4.83551	0	1	0	0	1	1
Int_3708	TraesCS1A02G136400	chr1A	216434069	216434919	-	6.5095	0	1	0	0	1	1	TraesCS1A02G143000	chr1A	245527134	245527595	+	4.83551	0	1	1	1	1	1
Int_3708	TraesCS1A02G136400	chr1A	216435299	216435916	-	6.5095	0	1	0	0	1	1	TraesCS1A02G143000	chr1A	245518573	245527595	+	4.83551	0	1	1	0	1	1
Int_3708	TraesCS1A02G136400	chr1A	216435299	216435916	-	6.5095	0	1	0	0	1	1	TraesCS1A02G143000	chr1A	245525607	245525966	+	4.83551	0	1	0	0	1	1
Int_3708	TraesCS1A02G136400	chr1A	216435299	216435916	-	6.5095	0	1	0	0	1	1	TraesCS1A02G143000	chr1A	245527134	245527595	+	4.83551	0	1	1	1	1	1
Int_3708	TraesCS1A02G136400	chr1A	216438176	216439075	-	6.5095	0	1	0	0	1	1	TraesCS1A02G143000	chr1A	245518573	245527595	+	4.83551	0	1	1	0	1	1
Int_3708	TraesCS1A02G136400	chr1A	216438176	216439075	-	6.5095	0	1	0	0	1	1	TraesCS1A02G143000	chr1A	245525607	245525966	+	4.83551	0	1	0	0	1	1
Int_3708	TraesCS1A02G136400	chr1A	216438176	216439075	-	6.5095	0	1	0	0	1	1	TraesCS1A02G143000	chr1A	245527134	245527595	+	4.83551	0	1	1	1	1	1
Int_3708	TraesCS1A02G136400	chr1A	216441152	216441790	-	6.5095	0	1	0	0	1	1	TraesCS1A02G143000	chr1A	245518573	245527595	+	4.83551	0	1	1	0	1	1
Int_3708	TraesCS1A02G136400	chr1A	216441152	216441790	-	6.5095	0	1	0	0	1	1	TraesCS1A02G143000	chr1A	245525607	245525966	+	4.83551	0	1	0	0	1	1
Int_3708	TraesCS1A02G136400	chr1A	216441152	216441790	-	6.5095	0	1	0	0	1	1	TraesCS1A02G143000	chr1A	245527134	245527595	+	4.83551	0	1	1	1	1	1
Int_3709	TraesCS1A02G136400	chr1A	216414924	216456832	-	6.5095	0	1	1	1	1	1	TraesCS1A02G353700	chr1A	537063042	537066898	-	0	0	0	1	0	1	0
Int_3709	TraesCS1A02G136400	chr1A	216425968	216426346	-	6.5095	0	1	0	0	1	1	TraesCS1A02G353700	chr1A	537063042	537066898	-	0	0	0	1	0	1	0
Int_3709	TraesCS1A02G136400	chr1A	216426848	216427261	-	6.5095	0	1	0	0	1	1	TraesCS1A02G353700	chr1A	537063042	537066898	-	0	0	0	1	0	1	0
Int_3709	TraesCS1A02G136400	chr1A	216428620	216429128	-	6.5095	0	1	0	0	1	1	TraesCS1A02G353700	chr1A	537063042	537066898	-	0	0	0	1	0	1	0
Int_3709	TraesCS1A02G136400	chr1A	216429296	216429625	-	6.5095	0	1	0	0	1	1	TraesCS1A02G353700	chr1A	537063042	537066898	-	0	0	0	1	0	1	0
Int_3709	TraesCS1A02G136400	chr1A	216429951	216430124	-	6.5095	0	1	0	0	1	1	TraesCS1A02G353700	chr1A	537063042	537066898	-	0	0	0	1	0	1	0
Int_3709	TraesCS1A02G136400	chr1A	216431952	216433226	-	6.5095	0	1	0	0	1	1	TraesCS1A02G353700	chr1A	537063042	537066898	-	0	0	0	1	0	1	0
Int_3709	TraesCS1A02G136400	chr1A	216434069	216434919	-	6.5095	0	1	0	0	1	1	TraesCS1A02G353700	chr1A	537063042	537066898	-	0	0	0	1	0	1	0
Int_3709	TraesCS1A02G136400	chr1A	216435299	216435916	-	6.5095	0	1	0	0	1	1	TraesCS1A02G353700	chr1A	537063042	537066898	-	0	0	0	1	0	1	0
Int_3709	TraesCS1A02G136400	chr1A	216438176	216439075	-	6.5095	0	1	0	0	1	1	TraesCS1A02G353700	chr1A	537063042	537066898	-	0	0	0	1	0	1	0
Int_3709	TraesCS1A02G136400	chr1A	216441152	216441790	-	6.5095	0	1	0	0	1	1	TraesCS1A02G353700	chr1A	537063042	537066898	-	0	0	0	1	0	1	0
Int_3824	TraesCS1A02G137400	chr1A	222347195	222369765	-	4.5112	0	1	1	1	1	1	TraesCS1A02G238400LC	chr1A	244555527	244558734	-	8.87609	0	1	1	1	1	1
Int_3824	TraesCS1A02G137400	chr1A	222350842	222356642	-	4.5112	0	1	0	0	1	1	TraesCS1A02G238400LC	chr1A	244555527	244558734	-	8.87609	0	1	1	1	1	1
Int_3824	TraesCS1A02G137400	chr1A	222352558	222353310	-	4.5112	0	1	0	0	1	1	TraesCS1A02G238400LC	chr1A	244555527	244558734	-	8.87609	0	1	1	1	1	1
Int_3857	TraesCS1A02G137700	chr1A	223937889	223949190	-	14.9201	0	1	0	1	1	1	TraesCS1A02G223800LC	chr1A	223991233	223991541	+	1.39279	0	1	1	1	0	1
Int_4056	TraesCS1A02G138500	chr1A	232086427	232105328	-	4.41098	0	1	0	1	1	1	TraesCS1A02G229000LC	chr1A	232326991	232328381	+	0.359669	0	0	0	1	1	1
Int_4056	TraesCS1A02G138500	chr1A	232097887	232098325	-	4.41098	0	1	0	0	1	1	TraesCS1A02G229000LC	chr1A	232326991	232328381	+	0.359669	0	0	0	1	1	1
Int_4180	TraesCS1A02G139800	chr1A	237742797	237744215	-	0	0	0	0	0	0	0	TraesCS1A02G223600	chr1A	394250151	394251608	+	0.226679	0	1	1	1	1	1
Int_4203	TraesCS1A02G140100	chr1A	238106169	238106639	-	0	0	0	0	0	0	0	TraesCS1A02G140400	chr1A	238153351	238153728	-	0	0	0	0	0	0	0
Int_1524	TraesCS1A02G140400LC	chr1A	96137973	96140662	-	1.04834	0	1	1	1	1	1	TraesCS1A02G099600	chr1A	96358565	96362192	-	0.184136	0	1	1	1	1	1
Int_4213	TraesCS1A02G140600	chr1A	238647818	238652541	-	1.99623	0	1	1	1	1	1	TraesCS1A02G325300	chr1A	516163732	516164752	-	0	0	0	0	0	0	0
Int_4216	TraesCS1A02G141200	chr1A	239099768	239106130	+	0.102155	0	1	1	1	1	1	TraesCS1A02G141400	chr1A	239889251	239903200	+	1.98176	0	1	1	1	1	1
Int_4216	TraesCS1A02G141200	chr1A	239103017	239105291	+	0.102155	0	1	1	1	1	1	TraesCS1A02G141400	chr1A	239889251	239903200	+	1.98176	0	1	1	1	1	1
Int_4281	TraesCS1A02G141600	chr1A	241167927	241170870	+	0	0	0	0	0	0	0	TraesCS1A02G141700	chr1A	241312953	241320936	+	1.51314	0	1	1	1	1	1
Int_1534	TraesCS1A02G141600LC	chr1A	96738572	96742999	-	0.263485	1	1	1	1	1	1	TraesCS1A02G324300	chr1A	514896250	514896855	-	1.05054	0	0	1	0	0	1
Int_1535	TraesCS1A02G141600LC	chr1A	96738572	96742999	-	0.263485	1	1	1	1	1	1	TraesCS1A02G324600	chr1A	515147816	515150042	-	4.85222	0	0	0	0	0	1
Int_4304	TraesCS1A02G142000	chr1A	241983247	241984668	-	5.64606	0	1	1	1	1	1	TraesCS1A02G496100LC	chr1A	530753542	530761850	+	0.0331016	1	0	1	0	1	1
Int_4305	TraesCS1A02G142000	chr1A	241983247	241984668	-	5.64606	0	1	1	1	1	1	TraesCS1A02G496100LC	chr1A	530753542	530761850	+	0.0331016	1	0	1	0	1	1
Int_4360	TraesCS1A02G142500	chr1A	243619556	243624661	-	5.93489	0	1	1	1	1	1	TraesCS1A02G237200LC	chr1A	243673223	243673597	-	0.180054	0	1	1	1	1	1
Int_4381	TraesCS1A02G142700	chr1A	244500835	244503810	-	0.367954	0	1	0	0	0	1	TraesCS1A02G437700	chr1A	587384725	587387840	-	0.421599	0	1	1	1	0	1
Int_4381	TraesCS1A02G142700	chr1A	244500835	244503810	-	0.367954	0	1	0	0	0	1	TraesCS1A02G437700	chr1A	587387191	587387603	-	0.421599	0	1	1	1	0	1
Int_1564	TraesCS1A02G142700LC	chr1A	97960007	97960486	-	0.0426533	0	1	0	0	0	1	TraesCS1A02G101900	chr1A	98019574	98021697	+	2.77113	0	1	1	1	1	1
Int_4407	TraesCS1A02G143000	chr1A	245518573	245527595	+	4.83551	0	1	1	0	1	1	TraesCS1A02G353700	chr1A	537063042	537066898	-	0	0	0	1	0	1	0
Int_4407	TraesCS1A02G143000	chr1A	245525607	245525966	+	4.83551	0	1	0	0	1	1	TraesCS1A02G353700	chr1A	537063042	537066898	-	0	0	0	1	0	1	0
Int_4407	TraesCS1A02G143000	chr1A	245527134	245527595	+	4.83551	0	1	1	1	1	1	TraesCS1A02G353700	chr1A	537063042	537066898	-	0	0	0	1	0	1	0
Int_4428	TraesCS1A02G143300	chr1A	246689896	246693276	-	14.8736	0	1	0	1	1	1	TraesCS1A02G143400	chr1A	247311662	247347178	-	0.5183	0	1	1	1	1	1
Int_4426	TraesCS1A02G143300	chr1A	246689896	246693276	-	14.8736	0	1	0	1	1	1	TraesCS1A02G239500LC	chr1A	246892398	246892898	+	0.0378103	0	1	1	1	1	1
Int_1583	TraesCS1A02G144100LC	chr1A	99048753	99049669	+	0.554717	0	0	1	1	1	1	TraesCS1A02G102900	chr1A	99138834	99140074	+	0.771767	0	0	1	1	1	1
Int_4507	TraesCS1A02G145000	chr1A	251334628	251341814	+	1.90283	0	1	1	0	1	1	TraesCS1A02G145300	chr1A	251376253	251377963	+	0	1	0	1	0	1	0
Int_4509	TraesCS1A02G145300	chr1A	251376253	251377963	+	0	1	0	1	0	1	0	TraesCS1A02G359100	chr1A	540627350	540628804	+	0.30328	0	1	1	1	1	1
Int_4510	TraesCS1A02G145300	chr1A	251376253	251377963	+	0	1	0	1	0	1	0	TraesCS1A02G359200	chr1A	540634019	540643564	+	0	0	0	1	1	1	0
Int_1611	TraesCS1A02G146100LC	chr1A	100090069	100093189	+	0	0	0	0	0	0	0	TraesCS1A02G434100	chr1A	584879972	584889622	+	2.28001	0	1	1	1	1	1
Int_1611	TraesCS1A02G146100LC	chr1A	100090069	100093189	+	0	0	0	0	0	0	0	TraesCS1A02G434100	chr1A	584882157	584883170	+	2.28001	0	1	1	1	0	1
Int_1614	TraesCS1A02G146900LC	chr1A	100359170	100364195	-	0.164599	0	1	1	1	1	1	TraesCS1A02G104900	chr1A	100409496	100415749	+	0	0	0	0	0	0	0
Int_4622	TraesCS1A02G149400	chr1A	256920147	256928805	-	0	0	0	1	0	0	0	TraesCS1A02G149500	chr1A	256964284	256968019	+	0.0292981	0	1	1	1	1	1
Int_4637	TraesCS1A02G149700	chr1A	257415277	257420268	+	0.121656	0	1	1	1	1	1	TraesCS1A02G149800	chr1A	257551797	257558525	+	8.37535	0	1	1	1	1	1
Int_1669	TraesCS1A02G149900LC	chr1A	104379902	104383183	-	3.34262	0	1	1	1	1	1	TraesCS1A02G106700	chr1A	104432549	104433415	-	2.29327	1	0	1	0	1	1
Int_4653	TraesCS1A02G150200	chr1A	257960004	257969311	+	0.675394	0	1	1	1	1	1	TraesCS1A02G150400	chr1A	258157063	258162400	+	6.72203	0	1	1	1	1	1
Int_4653	TraesCS1A02G150200	chr1A	257968520	257968714	+	0.675394	0	1	1	1	1	1	TraesCS1A02G150400	chr1A	258157063	258162400	+	6.72203	0	1	1	1	1	1
Int_4654	TraesCS1A02G150200	chr1A	257960004	257969311	+	0.675394	0	1	1	1	1	1	TraesCS1A02G150400	chr1A	258157063	258162400	+	6.72203	0	1	1	1	1	1
Int_4654	TraesCS1A02G150200	chr1A	257968520	257968714	+	0.675394	0	1	1	1	1	1	TraesCS1A02G150400	chr1A	258157063	258162400	+	6.72203	0	1	1	1	1	1
Int_4658	TraesCS1A02G150300	chr1A	257987100	257987438	+	0	0	0	0	0	0	0	TraesCS1A02G150400	chr1A	258157063	258162400	+	6.72203	0	1	1	1	1	1
Int_4670	TraesCS1A02G150600	chr1A	258738361	258743663	+	12.5349	0	1	1	1	1	1	TraesCS1A02G150800	chr1A	258857615	258862764	-	0.0257612	1	0	0	0	0	1
Int_4670	TraesCS1A02G150600	chr1A	258738566	258739218	+	12.5349	0	1	1	1	1	1	TraesCS1A02G150800	chr1A	258857615	258862764	-	0.0257612	1	0	0	0	0	1
Int_1691	TraesCS1A02G150600LC	chr1A	106504430	106552775	+	0.304137	0	1	1	1	1	1	TraesCS1A02G362300LC	chr1A	399879761	399880243	+	2.68224	0	1	0	0	1	1
Int_4675	TraesCS1A02G150800	chr1A	258857615	258862764	-	0.0257612	1	0	0	0	0	1	TraesCS1A02G151000	chr1A	259049084	259051454	+	3.25439	0	1	1	1	1	1
Int_4820	TraesCS1A02G153100	chr1A	265645442	265650746	-	3.79752	0	1	1	1	1	1	TraesCS1A02G472200LC	chr1A	513502038	513502652	+	0	0	0	0	0	0	0
Int_4880	TraesCS1A02G153900	chr1A	267794536	267804564	+	14.4924	0	1	1	1	1	1	TraesCS1A02G154000	chr1A	267882516	267883117	+	0	0	1	1	1	1	0
Int_4902	TraesCS1A02G154600	chr1A	269579982	269582738	-	1.52097	0	1	1	1	1	1	TraesCS1A02G154700	chr1A	269993958	270008325	+	4.52076	0	1	1	1	1	1
Int_5021	TraesCS1A02G155700	chr1A	275764472	275764765	+	1.87318	0	1	1	1	1	1	TraesCS1A02G259900LC	chr1A	275812080	275812391	-	0.167196	0	1	1	1	0	1
Int_5036	TraesCS1A02G156300	chr1A	276967792	276972330	+	11.1855	0	1	0	1	1	1	TraesCS1A02G156400	chr1A	277074051	277078322	+	0.442175	0	0	1	0	1	1
Int_5108	TraesCS1A02G157500	chr1A	279732251	279742732	+	2.73021	0	1	1	1	1	1	TraesCS1A02G157600	chr1A	279824794	279831261	+	1.39981	0	1	1	1	1	1
Int_5160	TraesCS1A02G158500	chr1A	282545207	282551529	+	2.8816	0	1	1	1	1	1	TraesCS1A02G158700	chr1A	282695074	282702388	-	7.15368	0	1	1	1	1	1
Int_5161	TraesCS1A02G158500	chr1A	282545207	282551529	+	2.8816	0	1	1	1	1	1	TraesCS1A02G158700	chr1A	282695074	282702388	-	7.15368	0	1	1	1	1	1
Int_1855	TraesCS1A02G161300LC	chr1A	116701297	116701674	-	1.06542	0	1	0	0	0	1	TraesCS1A02G161700LC	chr1A	117184425	117190631	-	0.160933	0	0	1	1	1	1
Int_1859	TraesCS1A02G161700LC	chr1A	117184425	117190631	-	0.160933	0	0	1	1	1	1	TraesCS1A02G113800	chr1A	117244235	117248380	+	0	0	1	1	0	1	0
Int_1876	TraesCS1A02G162000LC	chr1A	117807798	117808199	-	12.4764	0	1	1	1	1	1	TraesCS1A02G113900	chr1A	117888527	117890940	-	0.00842668	0	0	1	1	1	1
Int_5279	TraesCS1A02G162200	chr1A	291242009	291246278	+	0.734276	0	0	1	0	1	1	TraesCS1A02G297000	chr1A	492123583	492128662	-	1.83642	0	1	1	1	1	1
Int_5296	TraesCS1A02G162500	chr1A	291974501	291975630	+	0	0	0	0	0	0	0	TraesCS1A02G274100LC	chr1A	291993935	292018302	+	0.291747	0	0	0	0	1	1
Int_5300	TraesCS1A02G162700	chr1A	292077106	292077444	+	0	0	0	1	0	0	0	TraesCS1A02G436900	chr1A	586912538	586916052	+	0.818224	0	0	1	1	1	1
Int_5301	TraesCS1A02G162800	chr1A	292077984	292090267	-	10.7606	0	1	1	1	1	1	TraesCS1A02G163100	chr1A	292757833	292778942	-	0.025579	0	0	0	0	1	1
Int_5301	TraesCS1A02G162800	chr1A	292077984	292090267	-	10.7606	0	1	1	1	1	1	TraesCS1A02G163100	chr1A	292761320	292762571	-	0.025579	0	0	0	0	0	1
Int_5301	TraesCS1A02G162800	chr1A	292077984	292090267	-	10.7606	0	1	1	1	1	1	TraesCS1A02G163100	chr1A	292765743	292766177	-	0.025579	0	0	0	0	0	1
Int_5301	TraesCS1A02G162800	chr1A	292077984	292090267	-	10.7606	0	1	1	1	1	1	TraesCS1A02G163100	chr1A	292766241	292767215	-	0.025579	0	0	0	0	0	1
Int_5313	TraesCS1A02G163200	chr1A	292878943	292881794	-	4.48441	0	1	1	1	1	1	TraesCS1A02G163400	chr1A	293707856	293722849	+	1.79927	0	1	0	1	1	1
Int_5340	TraesCS1A02G164000	chr1A	295458805	295464502	+	9.47029	0	1	1	1	1	1	TraesCS1A02G278600LC	chr1A	295571817	295576392	-	3.4697	0	1	0	1	1	1
Int_5349	TraesCS1A02G164300	chr1A	296204792	296210638	+	0.993581	0	0	0	1	1	1	TraesCS1A02G164500	chr1A	296237959	296242886	-	0	0	0	0	0	0	0
Int_5369	TraesCS1A02G164800	chr1A	297744935	297751007	-	55.2043	0	0	0	1	1	1	TraesCS1A02G164900	chr1A	297872019	297874932	-	36.3819	0	1	1	1	1	1
Int_5371	TraesCS1A02G164900	chr1A	297872019	297874932	-	36.3819	0	1	1	1	1	1	TraesCS1A02G165300	chr1A	298034053	298037445	+	6.0231	0	1	1	1	1	1
Int_5372	TraesCS1A02G164900	chr1A	297872019	297874932	-	36.3819	0	1	1	1	1	1	TraesCS1A02G165400	chr1A	298105708	298107333	-	0.135852	1	0	1	0	1	1
Int_5376	TraesCS1A02G165300	chr1A	298034053	298037445	+	6.0231	0	1	1	1	1	1	TraesCS1A02G165400	chr1A	298105708	298107333	-	0.135852	1	0	1	0	1	1
Int_5380	TraesCS1A02G165400	chr1A	298105708	298107333	-	0.135852	1	0	1	0	1	1	TraesCS1A02G165600	chr1A	298152317	298155073	-	0.126615	0	1	1	1	1	1
Int_5396	TraesCS1A02G166400	chr1A	299103405	299106055	+	0.00706745	0	0	0	0	0	1	TraesCS1A02G166500	chr1A	299267975	299268403	+	0	0	0	0	1	0	0
Int_5412	TraesCS1A02G167600	chr1A	300395391	300396164	-	1.28215	0	1	1	1	1	1	TraesCS1A02G167700	chr1A	300567524	300568194	+	0	1	0	1	0	1	0
Int_5420	TraesCS1A02G168100	chr1A	300856554	300860113	-	7.0426	0	1	1	1	1	1	TraesCS1A02G168200	chr1A	300926978	300927678	-	0	0	1	1	1	1	0
Int_5421	TraesCS1A02G168200	chr1A	300926978	300927678	-	0	0	1	1	1	1	0	TraesCS1A02G168400	chr1A	301128322	301134198	+	10.3344	0	1	1	1	1	1
Int_1976	TraesCS1A02G168300LC	chr1A	124882497	124885586	-	0	0	0	0	0	1	0	TraesCS1A02G168500LC	chr1A	125103739	125104500	-	0.489983	0	1	1	1	1	1
Int_5424	TraesCS1A02G168400	chr1A	301128322	301134198	+	10.3344	0	1	1	1	1	1	TraesCS1A02G168500	chr1A	301158124	301162597	+	0.0114717	0	0	1	0	1	1
Int_1979	TraesCS1A02G168500LC	chr1A	125103739	125104500	-	0.489983	0	1	1	1	1	1	TraesCS1A02G117800	chr1A	125146856	125147890	-	0	1	0	1	0	0	0
Int_5464	TraesCS1A02G170700	chr1A	305326594	305329046	-	6.72818	0	1	1	1	1	1	TraesCS1A02G170900	chr1A	305363883	305368036	-	3.75498	0	1	1	1	1	1
Int_5469	TraesCS1A02G171000	chr1A	305606261	305608388	+	57.3441	0	1	1	1	1	1	TraesCS1A02G171100	chr1A	306106802	306115293	+	5.38942	0	1	1	1	1	1
Int_5479	TraesCS1A02G171700	chr1A	307033684	307041155	+	2.01629	0	1	1	1	1	1	TraesCS1A02G171900	chr1A	307060493	307061834	+	0.0114619	0	0	1	1	1	1
Int_5493	TraesCS1A02G172300	chr1A	308202620	308211209	+	2.54098	0	1	0	1	1	1	TraesCS1A02G172400	chr1A	308245586	308246137	-	0	0	0	0	0	0	0
Int_2102	TraesCS1A02G172300LC	chr1A	130344705	130346652	+	0.976353	1	1	1	1	1	1	TraesCS1A02G537900LC	chr1A	554021866	554031820	-	0.0462358	1	0	0	0	0	1
Int_5500	TraesCS1A02G172900	chr1A	308804882	308806552	-	0	0	0	1	0	0	0	TraesCS1A02G173200	chr1A	308950731	308953133	-	8.76621	0	1	1	1	1	1
Int_5513	TraesCS1A02G173400	chr1A	309401615	309403447	-	53.9801	0	1	0	1	1	1	TraesCS1A02G173500	chr1A	309457556	309466082	-	1.89979	0	1	1	1	1	1
Int_5515	TraesCS1A02G173500	chr1A	309457556	309466082	-	1.89979	0	1	1	1	1	1	TraesCS1A02G291000LC	chr1A	309685882	309686465	+	0	1	1	1	1	0	0
Int_5520	TraesCS1A02G173600	chr1A	309740231	309741734	-	0.470374	0	1	0	0	1	1	TraesCS1A02G205700	chr1A	368358196	368360794	+	10.9804	0	1	1	1	1	1
Int_5521	TraesCS1A02G173600	chr1A	309740231	309741734	-	0.470374	0	1	0	0	1	1	TraesCS1A02G359200	chr1A	540634019	540643564	+	0	0	0	1	1	1	0
Int_5620	TraesCS1A02G175700	chr1A	313738701	313751739	-	2.91351	0	1	1	1	1	1	TraesCS1A02G175900	chr1A	313903531	313912668	-	4.65994	0	1	1	1	1	1
Int_5620	TraesCS1A02G175700	chr1A	313744357	313748524	-	2.91351	0	1	1	1	1	1	TraesCS1A02G175900	chr1A	313903531	313912668	-	4.65994	0	1	1	1	1	1
Int_2187	TraesCS1A02G175800LC	chr1A	135453283	135453612	-	1.74448	0	1	1	1	1	1	TraesCS1A02G121600	chr1A	135507797	135508081	+	0	0	1	0	0	1	0
Int_5630	TraesCS1A02G176000	chr1A	314428210	314432375	+	0.0519914	0	1	1	1	1	1	TraesCS1A02G176200	chr1A	314511390	314513466	+	0.540242	0	1	1	1	1	1
Int_5735	TraesCS1A02G177400	chr1A	320222699	320224716	-	3.92247	0	1	1	1	1	1	TraesCS1A02G299300LC	chr1A	320271749	320288155	-	0	0	0	0	0	1	0
Int_2233	TraesCS1A02G177700LC	chr1A	137926107	137932202	+	1.04138	0	1	1	1	1	1	TraesCS1A02G122500	chr1A	138225347	138228929	-	19.6391	0	1	1	1	1	1
Int_2233	TraesCS1A02G177700LC	chr1A	137926107	137932202	+	1.04138	0	1	1	1	1	1	TraesCS1A02G122500	chr1A	138225883	138226547	-	19.6391	0	1	1	1	1	1
Int_5762	TraesCS1A02G178200	chr1A	321875570	321880525	-	2.20907	0	1	1	1	1	1	TraesCS1A02G415100	chr1A	574331573	574332076	-	1.07161	0	0	1	1	1	1
Int_5781	TraesCS1A02G178500	chr1A	323189043	323190158	+	0.225123	0	1	1	1	1	1	TraesCS1A02G179000	chr1A	323642134	323645469	-	6.68443	0	1	1	1	1	1
Int_5781	TraesCS1A02G178500	chr1A	323189043	323190158	+	0.225123	0	1	1	1	1	1	TraesCS1A02G179000	chr1A	323643399	323643611	-	6.68443	0	1	0	1	1	1
Int_5781	TraesCS1A02G178500	chr1A	323189959	323190158	+	0.225123	0	1	1	1	1	1	TraesCS1A02G179000	chr1A	323642134	323645469	-	6.68443	0	1	1	1	1	1
Int_5781	TraesCS1A02G178500	chr1A	323189959	323190158	+	0.225123	0	1	1	1	1	1	TraesCS1A02G179000	chr1A	323643399	323643611	-	6.68443	0	1	0	1	1	1
Int_5791	TraesCS1A02G179300	chr1A	323961240	323961536	+	0.0963535	0	0	0	0	1	1	TraesCS1A02G302600LC	chr1A	324490100	324490591	-	0	0	1	1	1	1	0
Int_5791	TraesCS1A02G179300	chr1A	323961240	323961536	+	0.0963535	0	0	0	0	1	1	TraesCS1A02G302600LC	chr1A	324490254	324490591	-	0	0	1	1	1	1	0
Int_5799	TraesCS1A02G179600	chr1A	324498893	324501933	-	35.414	0	1	1	1	1	1	TraesCS1A02G179700	chr1A	324609925	324619770	-	5.585	0	1	1	1	1	1
Int_5809	TraesCS1A02G180200	chr1A	325039828	325039829	+	1.05034	0	1	1	1	1	1	TraesCS1A02G180400	chr1A	325782120	325788800	+	1.23662	0	1	1	1	1	1
Int_5809	TraesCS1A02G180200	chr1A	325039828	325049320	+	1.05034	0	1	1	1	1	1	TraesCS1A02G180400	chr1A	325782120	325788800	+	1.23662	0	1	1	1	1	1
Int_5809	TraesCS1A02G180200	chr1A	325039865	325040221	+	1.05034	0	1	1	1	1	1	TraesCS1A02G180400	chr1A	325782120	325788800	+	1.23662	0	1	1	1	1	1
Int_5834	TraesCS1A02G180800	chr1A	327005244	327014951	+	9.28015	0	1	0	1	1	1	TraesCS1A02G258600	chr1A	451736094	451736852	+	0	0	0	1	0	0	0
Int_5834	TraesCS1A02G180800	chr1A	327010705	327011622	+	9.28015	0	1	0	1	1	1	TraesCS1A02G258600	chr1A	451736094	451736852	+	0	0	0	1	0	0	0
Int_5834	TraesCS1A02G180800	chr1A	327012874	327013289	+	9.28015	0	1	0	1	0	1	TraesCS1A02G258600	chr1A	451736094	451736852	+	0	0	0	1	0	0	0
Int_5834	TraesCS1A02G180800	chr1A	327014865	327014951	+	9.28015	0	1	1	1	1	1	TraesCS1A02G258600	chr1A	451736094	451736852	+	0	0	0	1	0	0	0
Int_5833	TraesCS1A02G180800	chr1A	327005244	327014951	+	9.28015	0	1	0	1	1	1	TraesCS1A02G304200LC	chr1A	327183120	327185426	+	0	0	0	1	0	1	0
Int_5833	TraesCS1A02G180800	chr1A	327005244	327014951	+	9.28015	0	1	0	1	1	1	TraesCS1A02G304200LC	chr1A	327184976	327185426	+	0	0	0	1	0	1	0
Int_5833	TraesCS1A02G180800	chr1A	327010705	327011622	+	9.28015	0	1	0	1	1	1	TraesCS1A02G304200LC	chr1A	327183120	327185426	+	0	0	0	1	0	1	0
Int_5833	TraesCS1A02G180800	chr1A	327010705	327011622	+	9.28015	0	1	0	1	1	1	TraesCS1A02G304200LC	chr1A	327184976	327185426	+	0	0	0	1	0	1	0
Int_5833	TraesCS1A02G180800	chr1A	327012874	327013289	+	9.28015	0	1	0	1	0	1	TraesCS1A02G304200LC	chr1A	327183120	327185426	+	0	0	0	1	0	1	0
Int_5833	TraesCS1A02G180800	chr1A	327012874	327013289	+	9.28015	0	1	0	1	0	1	TraesCS1A02G304200LC	chr1A	327184976	327185426	+	0	0	0	1	0	1	0
Int_5833	TraesCS1A02G180800	chr1A	327014865	327014951	+	9.28015	0	1	1	1	1	1	TraesCS1A02G304200LC	chr1A	327183120	327185426	+	0	0	0	1	0	1	0
Int_5833	TraesCS1A02G180800	chr1A	327014865	327014951	+	9.28015	0	1	1	1	1	1	TraesCS1A02G304200LC	chr1A	327184976	327185426	+	0	0	0	1	0	1	0
Int_5845	TraesCS1A02G181700	chr1A	327712388	327713606	-	0.47358	0	1	1	1	1	1	TraesCS1A02G562900LC	chr1A	561406410	561407054	-	0	0	1	1	0	1	0
Int_5872	TraesCS1A02G182600	chr1A	330686907	330688311	+	1.20634	0	1	1	1	1	1	TraesCS1A02G270800	chr1A	464837012	464840398	-	0.218984	0	0	0	0	1	1
Int_5876	TraesCS1A02G182800	chr1A	331233350	331237174	-	1.35967	0	1	1	1	1	1	TraesCS1A02G182900	chr1A	331269459	331273223	-	3.7099	0	1	1	1	1	1
Int_2440	TraesCS1A02G182800LC	chr1A	147347312	147348213	-	7.22745	0	1	0	1	1	1	TraesCS1A02G193300	chr1A	349997363	350018551	-	5.75074	0	1	1	1	1	1
Int_5898	TraesCS1A02G183900	chr1A	333868548	333886602	+	5.34166	0	1	1	1	1	1	TraesCS1A02G308100LC	chr1A	333908390	333909225	+	3.02086	0	1	1	1	1	1
Int_5899	TraesCS1A02G183900	chr1A	333868548	333886602	+	5.34166	0	1	1	1	1	1	TraesCS1A02G420300	chr1A	576777828	576784337	+	6.5668	0	1	1	1	1	1
Int_5914	TraesCS1A02G184800	chr1A	335542106	335543221	-	0.413651	0	1	0	1	0	1	TraesCS1A02G185100	chr1A	335825934	335829117	+	0.0211225	0	1	1	0	1	1
Int_5916	TraesCS1A02G185100	chr1A	335825934	335829117	+	0.0211225	0	1	1	0	1	1	TraesCS1A02G311600LC	chr1A	335996402	335996782	+	3.03581	0	0	1	1	0	1
Int_5943	TraesCS1A02G186800	chr1A	337775914	337777000	-	14.509	0	1	1	1	1	1	TraesCS1A02G187100	chr1A	337981557	337987708	+	0.0140913	0	0	1	0	1	1
Int_5946	TraesCS1A02G187100	chr1A	337981557	337987708	+	0.0140913	0	0	1	0	1	1	TraesCS1A02G187300	chr1A	338214692	338217213	+	0.10399	0	1	1	0	1	1
Int_2628	TraesCS1A02G188500LC	chr1A	155080131	155080537	+	6.66465	0	1	0	1	1	1	TraesCS1A02G188800LC	chr1A	155131198	155131500	+	0	0	0	1	0	0	0
Int_5989	TraesCS1A02G189000	chr1A	342379980	342384645	+	6.12172	0	1	1	1	1	1	TraesCS1A02G189300	chr1A	342433545	342435218	-	0.0217832	1	0	1	0	1	1
Int_2629	TraesCS1A02G189200LC	chr1A	155140728	155143012	-	0.0525239	0	0	0	0	1	1	TraesCS1A02G127900	chr1A	155692288	155696863	+	2.99694	0	1	1	1	1	1
Int_6013	TraesCS1A02G190000	chr1A	343614782	343621756	-	0.603823	0	1	1	0	1	1	TraesCS1A02G190100	chr1A	343673959	343676434	+	0.288277	0	0	1	0	1	1
Int_6013	TraesCS1A02G190000	chr1A	343615952	343618536	-	0.603823	0	1	0	0	1	1	TraesCS1A02G190100	chr1A	343673959	343676434	+	0.288277	0	0	1	0	1	1
Int_6015	TraesCS1A02G190000	chr1A	343614782	343621756	-	0.603823	0	1	1	0	1	1	TraesCS1A02G190100	chr1A	343673959	343676434	+	0.288277	0	0	1	0	1	1
Int_6015	TraesCS1A02G190000	chr1A	343615952	343618536	-	0.603823	0	1	0	0	1	1	TraesCS1A02G190100	chr1A	343673959	343676434	+	0.288277	0	0	1	0	1	1
Int_6014	TraesCS1A02G190000	chr1A	343614782	343621756	-	0.603823	0	1	1	0	1	1	TraesCS1A02G190200	chr1A	343680837	343685974	-	0.164421	0	1	1	1	1	1
Int_6014	TraesCS1A02G190000	chr1A	343615952	343618536	-	0.603823	0	1	0	0	1	1	TraesCS1A02G190200	chr1A	343680837	343685974	-	0.164421	0	1	1	1	1	1
Int_6016	TraesCS1A02G190000	chr1A	343614782	343621756	-	0.603823	0	1	1	0	1	1	TraesCS1A02G190200	chr1A	343680837	343685974	-	0.164421	0	1	1	1	1	1
Int_6016	TraesCS1A02G190000	chr1A	343615952	343618536	-	0.603823	0	1	0	0	1	1	TraesCS1A02G190200	chr1A	343680837	343685974	-	0.164421	0	1	1	1	1	1
Int_6073	TraesCS1A02G192400	chr1A	347640297	347646899	-	2.27052	0	1	1	1	1	1	TraesCS1A02G192500	chr1A	347918471	347920800	-	6.82157	0	1	1	1	1	1
Int_6093	TraesCS1A02G193100	chr1A	348848359	348851728	+	0.211644	0	1	1	1	1	1	TraesCS1A02G321900LC	chr1A	349358339	349359765	-	0.0980997	0	1	1	1	1	1
Int_6093	TraesCS1A02G193100	chr1A	348848359	348851728	+	0.211644	0	1	1	1	1	1	TraesCS1A02G321900LC	chr1A	349358465	349359765	-	0.0980997	0	1	1	1	1	1
Int_6094	TraesCS1A02G193100	chr1A	348848359	348851728	+	0.211644	0	1	1	1	1	1	TraesCS1A02G382800	chr1A	553535726	553542082	+	5.67985	0	1	1	1	1	1
Int_2807	TraesCS1A02G193900LC	chr1A	165554307	165554814	+	1.49491	0	1	1	1	1	1	TraesCS1A02G204300LC	chr1A	185519235	185520470	+	2.50233	0	1	1	1	1	1
Int_6135	TraesCS1A02G196000	chr1A	354189074	354191293	+	0	0	1	1	0	0	0	TraesCS1A02G328200LC	chr1A	354294739	354295050	+	0.417989	0	1	0	0	0	1
Int_6143	TraesCS1A02G197400	chr1A	355342845	355344381	+	0	0	1	1	0	1	0	TraesCS1A02G197600	chr1A	355624056	355628073	+	19.4289	0	1	0	1	1	1
Int_6149	TraesCS1A02G197600	chr1A	355624056	355628073	+	19.4289	0	1	0	1	1	1	TraesCS1A02G197800	chr1A	355714313	355716842	+	7.29506	0	1	1	1	1	1
Int_6159	TraesCS1A02G198300	chr1A	356427950	356430605	+	1.22167	0	1	1	1	1	1	TraesCS1A02G329700LC	chr1A	356464895	356465323	-	0	0	0	1	0	0	0
Int_6187	TraesCS1A02G199800	chr1A	359191690	359192088	+	0	0	0	0	0	0	0	TraesCS1A02G199900	chr1A	359228777	359245633	+	0.818945	1	0	1	1	1	1
Int_6187	TraesCS1A02G199800	chr1A	359191690	359192088	+	0	0	0	0	0	0	0	TraesCS1A02G199900	chr1A	359236322	359236690	+	0.818945	1	0	0	0	0	1
Int_6187	TraesCS1A02G199800	chr1A	359191690	359192088	+	0	0	0	0	0	0	0	TraesCS1A02G199900	chr1A	359240147	359241163	+	0.818945	1	0	0	1	0	1
Int_6218	TraesCS1A02G201100	chr1A	362190904	362192389	+	0	0	1	0	1	1	0	TraesCS1A02G334200LC	chr1A	362403017	362405818	-	2.64162	0	1	1	1	1	1
Int_6218	TraesCS1A02G201100	chr1A	362190904	362192389	+	0	0	1	0	1	1	0	TraesCS1A02G334200LC	chr1A	362403114	362405555	-	2.64162	0	1	1	1	1	1
Int_6236	TraesCS1A02G201600	chr1A	362861943	362866378	+	10.3233	0	1	1	0	1	1	TraesCS1A02G201700	chr1A	363006018	363007340	-	0.94941	0	1	1	1	1	1
Int_6239	TraesCS1A02G201700	chr1A	363006018	363007340	-	0.94941	0	1	1	1	1	1	TraesCS1A02G202000	chr1A	363047773	363052288	-	0.0891544	0	0	1	0	1	1
Int_6243	TraesCS1A02G202100	chr1A	363420421	363422792	+	0	0	0	0	0	1	0	TraesCS1A02G202700	chr1A	363690449	363695876	+	1.69578	0	1	1	1	1	1
Int_6272	TraesCS1A02G204100	chr1A	365636860	365638644	-	0	0	0	0	0	0	0	TraesCS1A02G506000LC	chr1A	535577717	535578130	-	0	1	0	1	1	0	0
Int_3267	TraesCS1A02G205100LC	chr1A	186736921	186737505	-	0	0	1	0	0	0	0	TraesCS1A02G175500	chr1A	313489231	313491849	+	0.0354787	0	1	1	1	1	1
Int_6299	TraesCS1A02G205700	chr1A	368358196	368360794	+	10.9804	0	1	1	1	1	1	TraesCS1A02G359200	chr1A	540634019	540643564	+	0	0	0	1	1	1	0
Int_6303	TraesCS1A02G206700	chr1A	368819739	368830138	+	1.91474	0	1	1	1	1	1	TraesCS1A02G338500LC	chr1A	368973354	368973746	+	0	0	0	0	1	1	0
Int_6311	TraesCS1A02G206900	chr1A	369048987	369054383	+	11.5743	0	1	1	1	1	1	TraesCS1A02G207000	chr1A	369083037	369085306	+	1.81078	0	1	1	1	1	1
Int_6316	TraesCS1A02G208100	chr1A	369990657	369994627	+	0.0533667	1	0	1	0	1	1	TraesCS1A02G208300	chr1A	370019195	370020652	-	0	0	0	0	0	1	0
Int_6341	TraesCS1A02G210200	chr1A	372549788	372554767	-	19.7346	0	1	1	1	1	1	TraesCS1A02G210300	chr1A	372624794	372637165	-	3.53614	0	1	1	1	1	1
Int_6339	TraesCS1A02G210200	chr1A	372549788	372554767	-	19.7346	0	1	1	1	1	1	TraesCS1A02G342000LC	chr1A	372594695	372595354	-	0.0817858	0	1	1	1	1	1
Int_6360	TraesCS1A02G210800	chr1A	373313408	373320576	+	0.345154	0	0	1	1	1	1	TraesCS1A02G350600LC	chr1A	382739826	382744763	+	1.56965	0	0	0	1	1	1
Int_6370	TraesCS1A02G211100	chr1A	374054709	374056961	-	0.0161694	0	1	1	1	1	1	TraesCS1A02G211200	chr1A	374136782	374137647	+	0	0	0	0	0	0	0
Int_6371	TraesCS1A02G211100	chr1A	374054709	374056961	-	0.0161694	0	1	1	1	1	1	TraesCS1A02G570500LC	chr1A	564404058	564405086	+	0	1	0	0	0	0	0
Int_6373	TraesCS1A02G211700	chr1A	374220107	374221358	+	0	0	0	0	0	1	0	TraesCS1A02G343100LC	chr1A	374277669	374278676	+	0	0	1	1	1	1	0
Int_6373	TraesCS1A02G211700	chr1A	374220107	374221358	+	0	0	0	0	0	1	0	TraesCS1A02G343100LC	chr1A	374277933	374278676	+	0	0	1	1	1	1	0
Int_6396	TraesCS1A02G212800	chr1A	376135407	376155653	-	7.58332	0	1	1	1	1	1	TraesCS1A02G213000	chr1A	376501862	376506945	-	32.2687	0	1	1	1	1	1
Int_3632	TraesCS1A02G213000LC	chr1A	207903503	207903832	-	0.0813945	0	1	1	1	1	1	TraesCS1A02G213100LC	chr1A	208128117	208129214	+	0.0681415	0	1	1	1	1	1
Int_3633	TraesCS1A02G213000LC	chr1A	207903503	207903832	-	0.0813945	0	1	1	1	1	1	TraesCS1A02G231800LC	chr1A	236890141	236890515	+	0	0	1	1	1	1	0
Int_6398	TraesCS1A02G213400	chr1A	376670249	376674535	-	17.7841	0	1	1	1	1	1	TraesCS1A02G345200LC	chr1A	376754601	376755381	+	0.233276	0	1	1	1	1	1
Int_6398	TraesCS1A02G213400	chr1A	376670249	376674535	-	17.7841	0	1	1	1	1	1	TraesCS1A02G345200LC	chr1A	376754998	376755381	+	0.233276	0	1	1	1	1	1
Int_6402	TraesCS1A02G213800	chr1A	377016126	377020292	-	0.201749	0	0	1	1	1	1	TraesCS1A02G214200	chr1A	377223060	377228588	-	0.757876	0	1	1	1	1	1
Int_6401	TraesCS1A02G213800	chr1A	377016126	377020292	-	0.201749	0	0	1	1	1	1	TraesCS1A02G345700LC	chr1A	377207587	377208456	-	0.620899	0	1	1	1	1	1
Int_6401	TraesCS1A02G213800	chr1A	377016126	377020292	-	0.201749	0	0	1	1	1	1	TraesCS1A02G345700LC	chr1A	377207987	377208456	-	0.620899	0	1	1	1	1	1
Int_6453	TraesCS1A02G215200	chr1A	380401017	380401310	+	0	0	0	0	0	0	0	TraesCS1A02G312100	chr1A	504202430	504202724	+	0	0	0	0	0	0	0
Int_6460	TraesCS1A02G215400	chr1A	380939668	380973697	+	5.64254	0	1	1	1	1	1	TraesCS1A02G215500	chr1A	381096100	381098610	-	0.94166	0	1	1	1	1	1
Int_6461	TraesCS1A02G215400	chr1A	380939668	380973697	+	5.64254	0	1	1	1	1	1	TraesCS1A02G215600	chr1A	381274139	381277555	-	4.20855	0	1	1	1	1	1
Int_6470	TraesCS1A02G215500	chr1A	381096100	381098610	-	0.94166	0	1	1	1	1	1	TraesCS1A02G215600	chr1A	381274139	381277555	-	4.20855	0	1	1	1	1	1
Int_6503	TraesCS1A02G217500	chr1A	385650060	385653052	-	1.08486	0	1	1	1	1	1	TraesCS1A02G217900	chr1A	385887492	385900007	+	8.52066	0	1	1	1	1	1
Int_6504	TraesCS1A02G217600	chr1A	385656976	385660312	+	0.291586	0	1	1	1	1	1	TraesCS1A02G217900	chr1A	385887492	385900007	+	8.52066	0	1	1	1	1	1
Int_6517	TraesCS1A02G218700	chr1A	387359860	387363581	+	13.0288	0	1	1	1	1	1	TraesCS1A02G218800	chr1A	387515313	387517299	+	31.6005	0	1	1	1	1	1
Int_6526	TraesCS1A02G219300	chr1A	387996190	387996477	+	0	0	0	0	0	0	0	TraesCS1A02G585800LC	chr1A	571581498	571586934	-	4.08869	0	1	1	0	1	1
Int_6542	TraesCS1A02G220100	chr1A	388941479	388944988	-	0.111255	0	1	1	1	1	1	TraesCS1A02G220200	chr1A	389061317	389064998	+	9.15892	0	1	1	1	1	1
Int_6543	TraesCS1A02G220700	chr1A	389819545	389821975	-	0.0155555	0	0	1	1	1	1	TraesCS1A02G221000	chr1A	389869226	389875163	+	1.3545	0	1	1	1	1	1
Int_6544	TraesCS1A02G220700	chr1A	389819545	389821975	-	0.0155555	0	0	1	1	1	1	TraesCS1A02G221100	chr1A	390085667	390097150	+	9.4461	0	1	1	1	1	1
Int_3754	TraesCS1A02G220800LC	chr1A	219369061	219369900	-	0	0	0	0	1	1	0	TraesCS1A02G523200LC	chr1A	547591928	547592083	-	0	0	0	1	0	0	0
Int_6567	TraesCS1A02G222000	chr1A	391669902	391674913	+	9.41866	0	1	1	1	1	1	TraesCS1A02G222100	chr1A	391823526	391844961	+	0.00567241	0	1	1	0	0	1
Int_6567	TraesCS1A02G222000	chr1A	391669902	391674913	+	9.41866	0	1	1	1	1	1	TraesCS1A02G222100	chr1A	391840566	391844961	+	0.00567241	0	1	1	0	0	1
Int_6599	TraesCS1A02G222600	chr1A	392481479	392482174	+	0	0	0	1	1	0	0	TraesCS1A02G222700	chr1A	392523767	392527311	+	0.524473	0	1	1	1	1	1
Int_6599	TraesCS1A02G222600	chr1A	392481479	392482174	+	0	0	0	1	1	0	0	TraesCS1A02G222700	chr1A	392526041	392527311	+	0.524473	0	1	1	1	1	1
Int_6608	TraesCS1A02G223800	chr1A	394299047	394302178	-	23.646	0	1	1	1	1	1	TraesCS1A02G223900	chr1A	394319588	394322386	+	2.78613	0	1	1	1	1	1
Int_6613	TraesCS1A02G224100	chr1A	394444437	394445102	+	0	0	0	0	0	0	0	TraesCS1A02G224400	chr1A	394532819	394533598	+	0	0	0	0	0	0	0
Int_6617	TraesCS1A02G224200	chr1A	394482047	394482797	+	0	1	0	1	0	0	0	TraesCS1A02G224500	chr1A	394566812	394567183	+	0	0	0	0	0	0	0
Int_6618	TraesCS1A02G224500	chr1A	394566812	394567183	+	0	0	0	0	0	0	0	TraesCS1A02G439200	chr1A	588691280	588692848	-	0	1	0	1	0	0	0
Int_6621	TraesCS1A02G224800	chr1A	394851597	394852955	+	7.24482	0	1	0	1	1	1	TraesCS1A02G225000	chr1A	395172063	395180663	+	5.38242	0	1	1	1	1	1
Int_6621	TraesCS1A02G224800	chr1A	394852001	394852690	+	7.24482	0	1	0	1	1	1	TraesCS1A02G225000	chr1A	395172063	395180663	+	5.38242	0	1	1	1	1	1
Int_6628	TraesCS1A02G225000	chr1A	395172063	395180663	+	5.38242	0	1	1	1	1	1	TraesCS1A02G225200	chr1A	395457903	395462389	-	4.82272	0	1	1	1	1	1
Int_6641	TraesCS1A02G227100	chr1A	397769399	397770590	+	0	0	0	0	0	1	0	TraesCS1A02G227300	chr1A	398050209	398053648	+	1.58556	0	1	1	1	1	1
Int_6644	TraesCS1A02G227300	chr1A	398050209	398053648	+	1.58556	0	1	1	1	1	1	TraesCS1A02G360700LC	chr1A	398119358	398120344	-	1.1451	0	1	1	1	1	1
Int_6656	TraesCS1A02G228100	chr1A	399242682	399246292	-	0.515643	0	0	1	1	1	1	TraesCS1A02G228300	chr1A	399491194	399508030	-	3.56857	0	1	1	1	1	1
Int_6661	TraesCS1A02G228300	chr1A	399491194	399508030	-	3.56857	0	1	1	1	1	1	TraesCS1A02G228400	chr1A	399591409	399592839	-	0.034503	0	0	1	0	1	1
Int_6669	TraesCS1A02G228500	chr1A	399825242	399826597	-	1.40682	1	0	1	0	1	1	TraesCS1A02G362300LC	chr1A	399879761	399880243	+	2.68224	0	1	0	0	1	1
Int_6694	TraesCS1A02G230300	chr1A	402941256	402946713	+	0.0134646	0	1	1	1	1	1	TraesCS1A02G230400	chr1A	403023006	403026917	+	14.9636	0	1	1	1	1	1
Int_6694	TraesCS1A02G230300	chr1A	402941256	402946713	+	0.0134646	0	1	1	1	1	1	TraesCS1A02G230400	chr1A	403026893	403026917	+	14.9636	0	0	1	1	1	1
Int_6719	TraesCS1A02G232400	chr1A	405819283	405821690	+	0.124216	0	1	1	0	1	1	TraesCS1A02G232500	chr1A	405868911	405869713	+	0	0	0	1	0	1	0
Int_6724	TraesCS1A02G233100	chr1A	406581657	406584983	+	0.276726	0	1	0	0	1	1	TraesCS1A02G368300LC	chr1A	407515949	407518154	-	0.133465	0	0	0	0	1	1
Int_6725	TraesCS1A02G233100	chr1A	406581657	406584983	+	0.276726	0	1	0	0	1	1	TraesCS1A02G378300LC	chr1A	425241292	425242353	-	1.81649	0	1	0	0	0	1
Int_4298	TraesCS1A02G236300LC	chr1A	241747264	241749268	-	6.41158	0	1	1	1	1	1	TraesCS1A02G142000	chr1A	241983247	241984668	-	5.64606	0	1	1	1	1	1
Int_6866	TraesCS1A02G237300	chr1A	421638006	421640199	+	0.014638	0	1	0	1	1	1	TraesCS1A02G378200LC	chr1A	425238263	425239342	+	0.628027	0	1	1	1	1	1
Int_6865	TraesCS1A02G237300	chr1A	421638006	421640199	+	0.014638	0	1	0	1	1	1	TraesCS1A02G378300LC	chr1A	425241292	425242353	-	1.81649	0	1	0	0	0	1
Int_6867	TraesCS1A02G237300	chr1A	421638006	421640199	+	0.014638	0	1	0	1	1	1	TraesCS1A02G378300LC	chr1A	425241292	425242353	-	1.81649	0	1	0	0	0	1
Int_6915	TraesCS1A02G237400	chr1A	423162973	423163982	-	0	0	0	0	0	0	0	TraesCS1A02G237500	chr1A	423288440	423289493	-	0	0	0	0	0	0	0
Int_6931	TraesCS1A02G237600	chr1A	423461394	423462378	-	0.0618789	0	0	0	0	0	1	TraesCS1A02G237700	chr1A	423593151	423594162	-	0	0	0	0	0	0	0
Int_6938	TraesCS1A02G237800	chr1A	423675499	423676890	+	10.9317	0	1	1	1	1	1	TraesCS1A02G418810LC	chr1A	472429025	472431049	-	32.7386	0	1	1	1	1	1
Int_4379	TraesCS1A02G237900LC	chr1A	244460270	244461431	+	1.29625	0	1	0	0	1	1	TraesCS1A02G325600LC	chr1A	352026564	352030012	+	0.844792	0	1	0	0	1	1
Int_6977	TraesCS1A02G239000	chr1A	426299171	426304342	+	26.6854	0	1	1	1	1	1	TraesCS1A02G239100	chr1A	426518618	426523264	+	9.23537	0	1	1	1	1	1
Int_4433	TraesCS1A02G239500LC	chr1A	246892398	246892898	+	0.0378103	0	1	1	1	1	1	TraesCS1A02G143400	chr1A	247311662	247347178	-	0.5183	0	1	1	1	1	1
Int_6987	TraesCS1A02G239600	chr1A	426880667	426882655	-	8.4904	0	0	1	1	1	1	TraesCS1A02G379510LC	chr1A	426921247	426924590	+	0.641079	0	1	1	1	1	1
Int_6989	TraesCS1A02G240100	chr1A	427037674	427041154	-	0.0554634	0	1	1	1	1	1	TraesCS1A02G338300	chr1A	527959069	527963272	-	3.79781	0	1	1	1	1	1
Int_6990	TraesCS1A02G240100	chr1A	427037674	427041154	-	0.0554634	0	1	1	1	1	1	TraesCS1A02G380000LC	chr1A	427511654	427514346	-	4.33113	0	0	1	1	1	1
Int_4467	TraesCS1A02G240600LC	chr1A	248418249	248422245	+	0.209878	0	1	1	1	1	1	TraesCS1A02G143700	chr1A	248611976	248614005	+	0.125913	0	1	0	1	1	1
Int_4467	TraesCS1A02G240600LC	chr1A	248418249	248422245	+	0.209878	0	1	1	1	1	1	TraesCS1A02G143700	chr1A	248613931	248614005	+	0.125913	0	1	1	1	1	1
Int_7003	TraesCS1A02G240900	chr1A	428235601	428236038	-	0	1	0	1	0	0	0	TraesCS1A02G241100	chr1A	428663706	428664650	+	0.0345848	0	0	1	1	0	1
Int_7007	TraesCS1A02G241000	chr1A	428546384	428550024	+	37.662	0	1	1	1	1	1	TraesCS1A02G241100	chr1A	428663706	428664650	+	0.0345848	0	0	1	1	0	1
Int_7011	TraesCS1A02G241200	chr1A	428867163	428867747	-	0.0644435	0	1	1	1	1	1	TraesCS1A02G241300	chr1A	428972917	428979705	+	5.63835	0	1	1	1	1	1
Int_7013	TraesCS1A02G241300	chr1A	428972917	428979705	+	5.63835	0	1	1	1	1	1	TraesCS1A02G241400	chr1A	429002155	429003928	-	0	1	0	1	0	0	0
Int_7028	TraesCS1A02G241900	chr1A	430177937	430181778	+	19.3725	0	1	1	1	1	1	TraesCS1A02G242100	chr1A	430231589	430234732	+	0.921174	0	1	1	1	1	1
Int_7028	TraesCS1A02G241900	chr1A	430177937	430181778	+	19.3725	0	1	1	1	1	1	TraesCS1A02G242100	chr1A	430232410	430232688	+	0.921174	0	1	1	1	1	1
Int_7029	TraesCS1A02G241900	chr1A	430177937	430181778	+	19.3725	0	1	1	1	1	1	TraesCS1A02G242400	chr1A	430342573	430344319	-	2.25461	0	1	1	1	1	1
Int_4486	TraesCS1A02G241900LC	chr1A	249389783	249390070	-	0.292383	0	1	0	0	0	1	TraesCS1A02G242100LC	chr1A	249425912	249432854	-	0	0	0	0	0	0	0
Int_4486	TraesCS1A02G241900LC	chr1A	249389783	249390070	-	0.292383	0	1	0	0	0	1	TraesCS1A02G242100LC	chr1A	249427921	249428169	-	0	0	0	0	0	0	0
Int_4486	TraesCS1A02G241900LC	chr1A	249389783	249390070	-	0.292383	0	1	0	0	0	1	TraesCS1A02G242100LC	chr1A	249430772	249431095	-	0	0	0	0	0	0	0
Int_7050	TraesCS1A02G243900	chr1A	432339293	432339982	+	0.154068	0	0	1	0	0	1	TraesCS1A02G382600LC	chr1A	432485076	432486372	+	0.0476702	0	0	1	0	1	1
Int_7059	TraesCS1A02G244000	chr1A	432524268	432524489	+	0	0	0	0	0	0	0	TraesCS1A02G244400	chr1A	432589952	432592978	-	2.37506	0	1	1	1	1	1
Int_7060	TraesCS1A02G244400	chr1A	432589952	432592978	-	2.37506	0	1	1	1	1	1	TraesCS1A02G244500	chr1A	432627895	432628407	-	0	0	0	1	0	0	0
Int_7063	TraesCS1A02G244600	chr1A	432759699	432760295	-	3.23767	0	0	0	0	0	1	TraesCS1A02G244900	chr1A	432951799	432959237	-	1.39795	0	1	1	1	1	1
Int_4579	TraesCS1A02G247800LC	chr1A	254956605	254960287	-	8.12098	0	1	1	1	1	1	TraesCS1A02G147600	chr1A	254993096	254995496	+	0.649696	0	1	1	1	1	1
Int_7108	TraesCS1A02G247900	chr1A	440019652	440029391	+	5.4452	0	1	1	1	1	1	TraesCS1A02G533100LC	chr1A	551511969	551514678	+	0	0	0	0	0	1	0
Int_7115	TraesCS1A02G248800	chr1A	440886442	440891002	-	2.75717	0	1	0	1	1	1	TraesCS1A02G248900	chr1A	441020193	441023416	+	6.34775	0	1	1	1	1	1
Int_7118	TraesCS1A02G248900	chr1A	441020193	441023416	+	6.34775	0	1	1	1	1	1	TraesCS1A02G249100	chr1A	441107312	441111912	+	0.370053	0	1	1	1	1	1
Int_4589	TraesCS1A02G249300LC	chr1A	255749357	255752586	+	2.83053	0	1	1	1	1	1	TraesCS1A02G249500LC	chr1A	255848767	255849207	+	3.86021	0	1	0	1	1	1
Int_7129	TraesCS1A02G249800	chr1A	441797721	441800648	+	0.0366974	0	0	1	0	1	1	TraesCS1A02G409000LC	chr1A	463231253	463235318	+	0	1	0	1	1	1	0
Int_4639	TraesCS1A02G250710LC	chr1A	257560151	257561236	+	0.185541	0	1	0	0	0	1	TraesCS1A02G150200	chr1A	257960004	257969311	+	0.675394	0	1	1	1	1	1
Int_4639	TraesCS1A02G250710LC	chr1A	257560151	257561236	+	0.185541	0	1	0	0	0	1	TraesCS1A02G150200	chr1A	257968520	257968714	+	0.675394	0	1	1	1	1	1
Int_7132	TraesCS1A02G250800	chr1A	442553712	442560898	+	1.61555	0	1	1	1	1	1	TraesCS1A02G251100	chr1A	442606330	442613294	+	2.31958	0	1	1	1	1	1
Int_7132	TraesCS1A02G250800	chr1A	442556951	442560898	+	1.61555	0	1	1	1	1	1	TraesCS1A02G251100	chr1A	442606330	442613294	+	2.31958	0	1	1	1	1	1
Int_7133	TraesCS1A02G251100	chr1A	442606330	442613294	+	2.31958	0	1	1	1	1	1	TraesCS1A02G266200	chr1A	461768723	461771079	+	0.00637167	1	1	1	0	1	1
Int_7135	TraesCS1A02G251400	chr1A	442800491	442808502	-	7.47698	0	0	1	1	1	1	TraesCS1A02G251500	chr1A	443125061	443133281	-	4.95716	0	1	1	1	1	1
Int_7141	TraesCS1A02G251800	chr1A	443659415	443660791	+	1.26084	0	1	1	1	1	1	TraesCS1A02G393900LC	chr1A	443702637	443703601	+	8.33269	0	1	1	1	1	1
Int_7141	TraesCS1A02G251800	chr1A	443659415	443660791	+	1.26084	0	1	1	1	1	1	TraesCS1A02G393900LC	chr1A	443703298	443703601	+	8.33269	0	1	1	1	1	1
Int_7143	TraesCS1A02G252100	chr1A	443852990	443855265	+	0	0	0	0	0	0	0	TraesCS1A02G449700LC	chr1A	497959310	497963577	+	2.45405	1	0	1	1	1	1
Int_7146	TraesCS1A02G252300	chr1A	444122390	444123580	+	6.73103	0	1	1	1	1	1	TraesCS1A02G252800	chr1A	444167007	444168216	-	0	0	0	0	0	0	0
Int_7147	TraesCS1A02G252800	chr1A	444167007	444168216	-	0	0	0	0	0	0	0	TraesCS1A02G594300LC	chr1A	575538896	575542083	+	3.0489	0	1	1	1	1	1
Int_7157	TraesCS1A02G253200	chr1A	444768026	444776770	+	0.2849	0	0	0	1	1	1	TraesCS1A02G253400	chr1A	445257710	445277310	-	42.3827	0	1	1	1	1	1
Int_7158	TraesCS1A02G253200	chr1A	444768026	444776770	+	0.2849	0	0	0	1	1	1	TraesCS1A02G253400	chr1A	445257710	445277310	-	42.3827	0	1	1	1	1	1
Int_4714	TraesCS1A02G253200LC	chr1A	261371357	261372823	-	96.4503	0	1	0	0	0	1	TraesCS1A02G278100	chr1A	474189095	474196288	-	5.27291	0	1	1	1	1	1
Int_4713	TraesCS1A02G253200LC	chr1A	261371357	261372823	-	96.4503	0	1	0	0	0	1	TraesCS1A02G419800LC	chr1A	474171539	474172312	+	15.4091	0	1	1	1	1	1
Int_7166	TraesCS1A02G253400	chr1A	445257710	445277310	-	42.3827	0	1	1	1	1	1	TraesCS1A02G253900	chr1A	445541463	445544679	-	2.7622	0	1	1	1	1	1
Int_7172	TraesCS1A02G253900	chr1A	445541463	445544679	-	2.7622	0	1	1	1	1	1	TraesCS1A02G254100	chr1A	445653716	445656457	-	2.20001	0	1	1	1	1	1
Int_7174	TraesCS1A02G254100	chr1A	445653716	445656457	-	2.20001	0	1	1	1	1	1	TraesCS1A02G254200	chr1A	445878772	445885091	+	9.07014	0	1	1	1	1	1
Int_7177	TraesCS1A02G254200	chr1A	445878772	445885091	+	9.07014	0	1	1	1	1	1	TraesCS1A02G395400LC	chr1A	445930567	445931075	-	0	0	0	1	1	1	0
Int_7214	TraesCS1A02G255100	chr1A	447005332	447007022	+	8.08893	0	1	1	1	1	1	TraesCS1A02G255200	chr1A	447112678	447120162	-	0.368582	0	1	1	1	1	1
Int_7222	TraesCS1A02G255400	chr1A	447640539	447644424	-	14.2712	0	1	1	1	1	1	TraesCS1A02G397110LC	chr1A	447733901	447734173	+	0	0	0	0	1	1	0
Int_7226	TraesCS1A02G255800	chr1A	448033492	448037889	-	4.59549	0	1	1	1	1	1	TraesCS1A02G255900	chr1A	448627007	448629624	-	4.25966	0	1	1	1	1	1
Int_7238	TraesCS1A02G256900	chr1A	449468943	449471182	+	0.062862	0	1	1	1	1	1	TraesCS1A02G257000	chr1A	449507068	449508523	+	0.122549	1	0	1	0	1	1
Int_7250	TraesCS1A02G257500	chr1A	449665161	449666231	-	1.2119	1	0	1	1	1	1	TraesCS1A02G257600	chr1A	449753945	449755120	-	0.0897236	0	0	1	0	1	1
Int_7250	TraesCS1A02G257500	chr1A	449665903	449666231	-	1.2119	1	0	1	1	1	1	TraesCS1A02G257600	chr1A	449753945	449755120	-	0.0897236	0	0	1	0	1	1
Int_7251	TraesCS1A02G257500	chr1A	449665161	449666231	-	1.2119	1	0	1	1	1	1	TraesCS1A02G257700	chr1A	449805942	449807186	-	0	1	0	1	1	0	0
Int_7251	TraesCS1A02G257500	chr1A	449665161	449666231	-	1.2119	1	0	1	1	1	1	TraesCS1A02G257700	chr1A	449806236	449807186	-	0	1	0	1	1	0	0
Int_7251	TraesCS1A02G257500	chr1A	449665903	449666231	-	1.2119	1	0	1	1	1	1	TraesCS1A02G257700	chr1A	449805942	449807186	-	0	1	0	1	1	0	0
Int_7251	TraesCS1A02G257500	chr1A	449665903	449666231	-	1.2119	1	0	1	1	1	1	TraesCS1A02G257700	chr1A	449806236	449807186	-	0	1	0	1	1	0	0
Int_7255	TraesCS1A02G257600	chr1A	449753945	449755120	-	0.0897236	0	0	1	0	1	1	TraesCS1A02G257700	chr1A	449805942	449807186	-	0	1	0	1	1	0	0
Int_7255	TraesCS1A02G257600	chr1A	449753945	449755120	-	0.0897236	0	0	1	0	1	1	TraesCS1A02G257700	chr1A	449806236	449807186	-	0	1	0	1	1	0	0
Int_7256	TraesCS1A02G257700	chr1A	449805942	449807186	-	0	1	0	1	1	0	0	TraesCS1A02G258000	chr1A	449843795	449853848	-	3.17611	0	1	1	1	1	1
Int_7256	TraesCS1A02G257700	chr1A	449806236	449807186	-	0	1	0	1	1	0	0	TraesCS1A02G258000	chr1A	449843795	449853848	-	3.17611	0	1	1	1	1	1
Int_7257	TraesCS1A02G258000	chr1A	449843795	449853848	-	3.17611	0	1	1	1	1	1	TraesCS1A02G258200	chr1A	449934516	449938594	+	53.4156	0	1	1	1	1	1
Int_7308	TraesCS1A02G259000	chr1A	452042146	452046460	+	4.27102	0	1	1	1	1	1	TraesCS1A02G259200	chr1A	452280749	452284447	-	7.69957	0	1	1	1	1	1
Int_7313	TraesCS1A02G259200	chr1A	452280749	452284447	-	7.69957	0	1	1	1	1	1	TraesCS1A02G259400	chr1A	452452678	452455333	-	5.92931	0	1	0	1	1	1
Int_7330	TraesCS1A02G260000	chr1A	453520442	453524428	-	0.168537	1	0	1	0	0	1	TraesCS1A02G594300LC	chr1A	575538896	575542083	+	3.0489	0	1	1	1	1	1
Int_7336	TraesCS1A02G260500	chr1A	454516009	454523565	+	0.047061	0	1	1	0	1	1	TraesCS1A02G260900	chr1A	455022757	455029126	+	27.7958	0	1	1	1	1	1
Int_7382	TraesCS1A02G262700	chr1A	458216684	458220843	-	4.10729	1	0	1	0	1	1	TraesCS1A02G263200	chr1A	458557065	458562511	+	1.56595	0	1	1	1	1	1
Int_7387	TraesCS1A02G263000	chr1A	458504528	458507240	+	27.0076	0	1	1	1	1	1	TraesCS1A02G263200	chr1A	458557065	458562511	+	1.56595	0	1	1	1	1	1
Int_7388	TraesCS1A02G263000	chr1A	458504528	458507240	+	27.0076	0	1	1	1	1	1	TraesCS1A02G263200	chr1A	458557065	458562511	+	1.56595	0	1	1	1	1	1
Int_7402	TraesCS1A02G263700	chr1A	459186662	459188632	-	1.78829	0	1	1	1	1	1	TraesCS1A02G263800	chr1A	459269857	459275619	-	1.14949	0	1	1	1	1	1
Int_7403	TraesCS1A02G263800	chr1A	459269857	459275619	-	1.14949	0	1	1	1	1	1	TraesCS1A02G263900	chr1A	459300719	459303051	-	0.0279895	1	0	1	0	1	1
Int_7426	TraesCS1A02G264500	chr1A	460280712	460282491	+	6.15878	1	0	1	0	1	1	TraesCS1A02G264600	chr1A	460325309	460329830	-	0.00946208	0	1	1	1	1	1
Int_7427	TraesCS1A02G264600	chr1A	460325309	460329830	-	0.00946208	0	1	1	1	1	1	TraesCS1A02G264800	chr1A	460553635	460557686	-	0.0201961	0	1	1	1	1	1
Int_5107	TraesCS1A02G265000LC	chr1A	279688386	279688886	-	0	0	1	1	1	1	0	TraesCS1A02G157500	chr1A	279732251	279742732	+	2.73021	0	1	1	1	1	1
Int_7436	TraesCS1A02G266200	chr1A	461768723	461771079	+	0.00637167	1	1	1	0	1	1	TraesCS1A02G266500	chr1A	461995982	462000591	+	2.97843	0	1	1	1	1	1
Int_7446	TraesCS1A02G267100	chr1A	462390320	462395850	+	0.0200822	0	0	0	0	1	1	TraesCS1A02G408100LC	chr1A	462434303	462434605	-	14.6659	0	1	0	1	1	1
Int_7447	TraesCS1A02G267200	chr1A	462399582	462402019	-	0	1	0	1	0	1	0	TraesCS1A02G267700	chr1A	462742535	462750420	-	0.206727	0	1	1	1	1	1
Int_7448	TraesCS1A02G267700	chr1A	462742535	462750420	-	0.206727	0	1	1	1	1	1	TraesCS1A02G267900	chr1A	462793392	462799930	-	5.23286	0	1	1	1	1	1
Int_7449	TraesCS1A02G267900	chr1A	462793392	462799930	-	5.23286	0	1	1	1	1	1	TraesCS1A02G268000	chr1A	463029972	463030624	-	0	0	0	0	0	0	0
Int_7453	TraesCS1A02G268400	chr1A	463246853	463248232	-	0.89253	0	1	1	0	1	1	TraesCS1A02G268500	chr1A	463288263	463291701	-	3.48344	0	1	1	1	1	1
Int_5259	TraesCS1A02G271100LC	chr1A	289325405	289326040	+	0.918034	0	1	0	1	0	1	TraesCS1A02G442200	chr1A	590967265	590968975	-	0	1	0	1	0	0	0
Int_5259	TraesCS1A02G271100LC	chr1A	289325405	289326040	+	0.918034	0	1	0	1	0	1	TraesCS1A02G442200	chr1A	590968019	590968975	-	0	1	1	1	0	1	0
Int_7460	TraesCS1A02G271700	chr1A	465281934	465283274	+	2.49997	0	1	1	1	1	1	TraesCS1A02G271900	chr1A	465339160	465340235	-	0	0	0	1	0	1	0
Int_7463	TraesCS1A02G272100	chr1A	465451853	465455447	-	0	0	1	1	0	1	0	TraesCS1A02G272300	chr1A	465495668	465497672	+	0.0472114	1	0	1	0	1	1
Int_7464	TraesCS1A02G272100	chr1A	465451853	465455447	-	0	0	1	1	0	1	0	TraesCS1A02G272400	chr1A	465501523	465505875	+	1.2405	0	1	1	1	1	1
Int_7465	TraesCS1A02G272200	chr1A	465464900	465470830	+	2.05171	0	1	1	1	1	1	TraesCS1A02G272400	chr1A	465501523	465505875	+	1.2405	0	1	1	1	1	1
Int_7469	TraesCS1A02G273100	chr1A	466926989	466930294	-	5.4142	0	1	1	1	1	1	TraesCS1A02G273200	chr1A	467156434	467160032	-	0.0249053	0	0	1	0	1	1
Int_7488	TraesCS1A02G274100	chr1A	468409266	468411298	-	2.06797	0	0	1	1	0	1	TraesCS1A02G274200	chr1A	468460342	468462467	-	3.19962	1	0	1	1	0	1
Int_5298	TraesCS1A02G274100LC	chr1A	291993935	292018302	+	0.291747	0	0	0	0	1	1	TraesCS1A02G276200LC	chr1A	293318155	293322216	-	3.14405	0	1	1	1	1	1
Int_5299	TraesCS1A02G274100LC	chr1A	291993935	292018302	+	0.291747	0	0	0	0	1	1	TraesCS1A02G276200LC	chr1A	293318155	293322216	-	3.14405	0	1	1	1	1	1
Int_7503	TraesCS1A02G275400	chr1A	469587133	469593624	+	0.307437	0	1	1	1	1	1	TraesCS1A02G275500	chr1A	469644530	469645464	+	0	1	0	1	0	0	0
Int_7540	TraesCS1A02G277000	chr1A	472140797	472143555	+	4.25204	0	1	1	1	1	1	TraesCS1A02G419300LC	chr1A	472544249	472544917	+	0	0	0	0	1	1	0
Int_7555	TraesCS1A02G278100	chr1A	474189095	474196288	-	5.27291	0	1	1	1	1	1	TraesCS1A02G278300	chr1A	474217694	474220455	-	4.78899	0	1	1	1	1	1
Int_7557	TraesCS1A02G278300	chr1A	474217694	474220455	-	4.78899	0	1	1	1	1	1	TraesCS1A02G278600	chr1A	474291361	474293659	-	9.95765	0	1	1	1	1	1
Int_7558	TraesCS1A02G278600	chr1A	474291361	474293659	-	9.95765	0	1	1	1	1	1	TraesCS1A02G278700	chr1A	474421055	474428708	+	0	0	1	1	1	1	0
Int_7561	TraesCS1A02G279000	chr1A	474640545	474644247	-	2.43393	0	1	1	1	1	1	TraesCS1A02G279100	chr1A	474699335	474703163	-	27.6478	0	1	1	1	1	1
Int_7561	TraesCS1A02G279000	chr1A	474640545	474644247	-	2.43393	0	1	1	1	1	1	TraesCS1A02G279100	chr1A	474700271	474700790	-	27.6478	0	1	0	1	1	1
Int_7627	TraesCS1A02G279600	chr1A	476972557	476981741	+	0.486388	0	1	1	1	1	1	TraesCS1A02G279900	chr1A	477022188	477023923	+	3.04328	0	1	1	1	1	1
Int_7627	TraesCS1A02G279600	chr1A	476977408	476978298	+	0.486388	0	1	0	0	1	1	TraesCS1A02G279900	chr1A	477022188	477023923	+	3.04328	0	1	1	1	1	1
Int_7671	TraesCS1A02G280500	chr1A	478256374	478258875	-	6.38012	0	1	1	1	1	1	TraesCS1A02G280600	chr1A	478350773	478355542	-	20.7436	0	1	1	1	1	1
Int_7676	TraesCS1A02G280900	chr1A	478566906	478570715	+	0.00741395	0	1	1	1	1	1	TraesCS1A02G281000	chr1A	478625937	478628984	-	177.5	0	1	1	1	1	1
Int_5381	TraesCS1A02G281100LC	chr1A	298124787	298125482	+	0.0568648	0	0	0	0	0	1	TraesCS1A02G165800	chr1A	298601923	298610934	+	20.753	0	1	1	1	1	1
Int_7694	TraesCS1A02G281200	chr1A	479711767	479713481	-	0.169518	0	1	1	1	1	1	TraesCS1A02G281300	chr1A	479817767	479820086	+	25.9296	0	1	1	1	1	1
Int_7702	TraesCS1A02G282100	chr1A	480578238	480581618	-	0	0	0	0	0	1	0	TraesCS1A02G282700	chr1A	480746317	480749274	+	2.65474	0	1	1	1	1	1
Int_7706	TraesCS1A02G282700	chr1A	480746317	480749274	+	2.65474	0	1	1	1	1	1	TraesCS1A02G283100	chr1A	480808720	480811836	+	0.0955106	1	0	1	1	1	1
Int_5417	TraesCS1A02G283100LC	chr1A	300590532	300591362	-	4.23295	0	1	1	1	1	1	TraesCS1A02G167900	chr1A	300672635	300673168	+	0	0	0	0	0	0	0
Int_7709	TraesCS1A02G283500	chr1A	480960761	480961068	-	0	0	0	0	0	0	0	TraesCS1A02G392700	chr1A	559590468	559590776	+	0	0	0	0	0	0	0
Int_7714	TraesCS1A02G284400	chr1A	481921987	481930381	+	0.14332	0	1	1	1	1	1	TraesCS1A02G284600	chr1A	482242431	482248212	+	0	0	0	1	1	1	0
Int_7727	TraesCS1A02G285500	chr1A	482777474	482780309	-	0.892284	0	1	1	1	1	1	TraesCS1A02G429900LC	chr1A	482825625	482833878	+	0	0	0	1	0	1	0
Int_7734	TraesCS1A02G286600	chr1A	483604727	483607152	+	0	1	0	1	0	1	0	TraesCS1A02G286700	chr1A	483647802	483648860	-	0	1	0	1	0	1	0
Int_7734	TraesCS1A02G286600	chr1A	483604727	483607152	+	0	1	0	1	0	1	0	TraesCS1A02G286700	chr1A	483647805	483648860	-	0	1	0	1	0	1	0
Int_7789	TraesCS1A02G288500	chr1A	485359631	485363435	-	1.92085	0	1	1	1	1	1	TraesCS1A02G288600	chr1A	485557978	485566303	-	4.92665	0	1	1	1	1	1
Int_5482	TraesCS1A02G288800LC	chr1A	307470722	307471621	-	0	0	0	1	0	0	0	TraesCS1A02G369800	chr1A	547324343	547333822	-	93.9799	0	1	1	1	1	1
Int_7808	TraesCS1A02G289100	chr1A	486581084	486581326	-	0	0	0	1	0	1	0	TraesCS1A02G289300	chr1A	486663234	486663428	-	38.6783	0	0	1	0	1	1
Int_7810	TraesCS1A02G289500	chr1A	486695680	486697371	-	0.0332721	0	0	1	1	1	1	TraesCS1A02G292000	chr1A	487725420	487727833	+	0.777991	0	1	1	1	1	1
Int_5495	TraesCS1A02G289500LC	chr1A	308346194	308347765	-	7.13013	0	1	1	1	1	1	TraesCS1A02G275500	chr1A	469644530	469645464	+	0	1	0	1	0	0	0
Int_7812	TraesCS1A02G289600	chr1A	486743602	486743796	-	44.5466	0	0	1	0	1	1	TraesCS1A02G289900	chr1A	486816908	486817108	+	84.8331	0	0	1	1	1	1
Int_7816	TraesCS1A02G289900	chr1A	486816908	486817108	+	84.8331	0	0	1	1	1	1	TraesCS1A02G433800LC	chr1A	486889084	486890362	+	10.0858	0	1	1	1	1	1
Int_7817	TraesCS1A02G289900	chr1A	486816908	486817108	+	84.8331	0	0	1	1	1	1	TraesCS1A02G433900LC	chr1A	486944570	486945471	-	16.8077	0	0	0	0	1	1
Int_5499	TraesCS1A02G289900LC	chr1A	308778307	308785702	+	2.90839	0	1	1	1	1	1	TraesCS1A02G342200LC	chr1A	372901488	372901841	+	1.65895	0	1	1	0	0	1
Int_7829	TraesCS1A02G290900	chr1A	487308021	487309305	-	0	0	0	0	0	1	0	TraesCS1A02G291200	chr1A	487463045	487466385	-	1.52222	0	1	1	1	1	1
Int_5519	TraesCS1A02G291200LC	chr1A	309699908	309710413	-	3.34392	0	1	1	1	1	1	TraesCS1A02G173600	chr1A	309740231	309741734	-	0.470374	0	1	0	0	1	1
Int_5519	TraesCS1A02G291200LC	chr1A	309704703	309706930	-	3.34392	0	1	1	1	1	1	TraesCS1A02G173600	chr1A	309740231	309741734	-	0.470374	0	1	0	0	1	1
Int_7830	TraesCS1A02G291400	chr1A	487485917	487492936	-	13.1982	0	1	1	1	1	1	TraesCS1A02G291500	chr1A	487568658	487569222	+	0.126752	0	0	1	1	1	1
Int_7830	TraesCS1A02G291400	chr1A	487487313	487487702	-	13.1982	0	1	0	0	0	1	TraesCS1A02G291500	chr1A	487568658	487569222	+	0.126752	0	0	1	1	1	1
Int_7831	TraesCS1A02G291500	chr1A	487568658	487569222	+	0.126752	0	0	1	1	1	1	TraesCS1A02G291700	chr1A	487604483	487605044	+	0.278537	0	0	1	0	1	1
Int_7832	TraesCS1A02G291700	chr1A	487604483	487605044	+	0.278537	0	0	1	0	1	1	TraesCS1A02G291900	chr1A	487695123	487695734	-	0	1	1	1	1	1	0
Int_7833	TraesCS1A02G291700	chr1A	487604483	487605044	+	0.278537	0	0	1	0	1	1	TraesCS1A02G292000	chr1A	487725420	487727833	+	0.777991	0	1	1	1	1	1
Int_7834	TraesCS1A02G292000	chr1A	487725420	487727833	+	0.777991	0	1	1	1	1	1	TraesCS1A02G292300	chr1A	488065308	488071060	+	16.3654	0	1	0	1	1	1
Int_7836	TraesCS1A02G292300	chr1A	488065308	488071060	+	16.3654	0	1	0	1	1	1	TraesCS1A02G292600	chr1A	488101919	488103837	-	0	1	0	1	0	1	0
Int_7838	TraesCS1A02G292600	chr1A	488101919	488103837	-	0	1	0	1	0	1	0	TraesCS1A02G292800	chr1A	488186694	488190274	+	0	1	0	1	0	0	0
Int_7840	TraesCS1A02G292800	chr1A	488186694	488190274	+	0	1	0	1	0	0	0	TraesCS1A02G435400LC	chr1A	488220948	488221250	+	0	1	0	1	0	0	0
Int_7841	TraesCS1A02G292800	chr1A	488186694	488190274	+	0	1	0	1	0	0	0	TraesCS1A02G435600LC	chr1A	488242820	488243359	-	0.108503	1	0	1	0	0	1
Int_7851	TraesCS1A02G293400	chr1A	488619059	488620361	+	2.03045	0	1	1	1	1	1	TraesCS1A02G628300LC	chr1A	590671868	590672266	+	13.6898	0	1	1	1	1	1
Int_7852	TraesCS1A02G293700	chr1A	489164269	489165123	-	0	1	1	1	1	1	0	TraesCS1A02G294100	chr1A	489264233	489266410	+	0	1	0	1	0	0	0
Int_5554	TraesCS1A02G293900LC	chr1A	311805804	311806589	-	0.716381	0	1	1	1	1	1	TraesCS1A02G174600	chr1A	311846860	311852943	-	7.46806	0	1	1	1	1	1
Int_7853	TraesCS1A02G294000	chr1A	489236119	489239821	+	0	1	0	1	0	1	0	TraesCS1A02G294100	chr1A	489264233	489266410	+	0	1	0	1	0	0	0
Int_7856	TraesCS1A02G294500	chr1A	489357467	489361197	-	0	0	0	0	0	0	0	TraesCS1A02G294600	chr1A	489392402	489393760	-	0	1	0	1	0	0	0
Int_7860	TraesCS1A02G294800	chr1A	489921391	489922964	+	0.0452515	0	0	0	0	0	1	TraesCS1A02G437300LC	chr1A	490087123	490087803	+	0.443199	0	0	0	0	1	1
Int_7862	TraesCS1A02G294900	chr1A	490018586	490021155	+	0.0838517	0	1	1	1	0	1	TraesCS1A02G295100	chr1A	490108941	490110531	+	0	0	0	1	1	0	0
Int_7863	TraesCS1A02G294900	chr1A	490018586	490021155	+	0.0838517	0	1	1	1	0	1	TraesCS1A02G295100	chr1A	490108941	490110531	+	0	0	0	1	1	0	0
Int_5608	TraesCS1A02G295000LC	chr1A	313287264	313287518	-	0	0	0	1	0	0	0	TraesCS1A02G175700	chr1A	313738701	313751739	-	2.91351	0	1	1	1	1	1
Int_5608	TraesCS1A02G295000LC	chr1A	313287264	313287518	-	0	0	0	1	0	0	0	TraesCS1A02G175700	chr1A	313744357	313748524	-	2.91351	0	1	1	1	1	1
Int_5608	TraesCS1A02G295000LC	chr1A	313287298	313287518	-	0	0	0	1	0	0	0	TraesCS1A02G175700	chr1A	313738701	313751739	-	2.91351	0	1	1	1	1	1
Int_5608	TraesCS1A02G295000LC	chr1A	313287298	313287518	-	0	0	0	1	0	0	0	TraesCS1A02G175700	chr1A	313744357	313748524	-	2.91351	0	1	1	1	1	1
Int_7864	TraesCS1A02G295200	chr1A	490306427	490313978	+	6.31727	0	1	1	1	1	1	TraesCS1A02G295500	chr1A	490470142	490470402	-	0	1	0	1	0	0	0
Int_7868	TraesCS1A02G295600	chr1A	490509793	490525089	-	2.23412	0	1	1	1	1	1	TraesCS1A02G295700	chr1A	490759999	490760520	+	1.35259	0	1	1	1	1	1
Int_7868	TraesCS1A02G295600	chr1A	490515134	490515661	-	2.23412	0	1	0	0	0	1	TraesCS1A02G295700	chr1A	490759999	490760520	+	1.35259	0	1	1	1	1	1
Int_7870	TraesCS1A02G295900	chr1A	490893557	490894966	+	1.38413	1	0	1	1	1	1	TraesCS1A02G296100	chr1A	491128110	491130587	+	1.92643	1	1	1	1	1	1
Int_7886	TraesCS1A02G296800	chr1A	492000009	492000377	-	0.665867	0	1	1	1	1	1	TraesCS1A02G296900	chr1A	492045923	492046657	+	0.161544	1	1	1	1	1	1
Int_7888	TraesCS1A02G297000	chr1A	492123583	492128662	-	1.83642	0	1	1	1	1	1	TraesCS1A02G297100	chr1A	492193059	492194873	-	0.476689	0	1	1	1	1	1
Int_7890	TraesCS1A02G297100	chr1A	492193059	492194873	-	0.476689	0	1	1	1	1	1	TraesCS1A02G297400	chr1A	492271768	492273128	+	0.301482	1	0	1	0	1	1
Int_7891	TraesCS1A02G297400	chr1A	492271768	492273128	+	0.301482	1	0	1	0	1	1	TraesCS1A02G401600	chr1A	565021713	565022206	+	0	0	0	0	0	0	0
Int_7899	TraesCS1A02G297700	chr1A	492798612	492801543	+	0	0	0	1	1	1	0	TraesCS1A02G297900	chr1A	493201602	493202834	+	2.76194	0	1	1	1	1	1
Int_7899	TraesCS1A02G297700	chr1A	492798905	492799435	+	0	0	0	1	1	0	0	TraesCS1A02G297900	chr1A	493201602	493202834	+	2.76194	0	1	1	1	1	1
Int_7903	TraesCS1A02G297900	chr1A	493201602	493202834	+	2.76194	0	1	1	1	1	1	TraesCS1A02G298300	chr1A	493266690	493267575	+	0	0	0	1	1	1	0
Int_7904	TraesCS1A02G297900	chr1A	493201602	493202834	+	2.76194	0	1	1	1	1	1	TraesCS1A02G298400	chr1A	493280380	493284396	-	0.0163212	0	0	0	0	1	1
Int_7907	TraesCS1A02G298600	chr1A	493500538	493503348	-	0.869775	1	0	1	1	1	1	TraesCS1A02G441400LC	chr1A	493526863	493542804	-	0	1	0	1	0	1	0
Int_7907	TraesCS1A02G298600	chr1A	493500538	493503348	-	0.869775	1	0	1	1	1	1	TraesCS1A02G441400LC	chr1A	493540167	493540910	-	0	1	0	1	0	0	0
Int_7927	TraesCS1A02G299300	chr1A	494391592	494392287	-	0.0507735	1	0	1	1	1	1	TraesCS1A02G299400	chr1A	494437301	494440638	+	0.00711671	0	1	0	0	1	1
Int_7928	TraesCS1A02G299400	chr1A	494437301	494440638	+	0.00711671	0	1	0	0	1	1	TraesCS1A02G379600	chr1A	551540230	551543012	+	0.0759583	0	0	1	0	1	1
Int_7937	TraesCS1A02G299800	chr1A	494700960	494701370	-	0	0	0	0	0	0	0	TraesCS1A02G300000	chr1A	494799446	494801844	+	0.410648	0	1	1	1	1	1
Int_7947	TraesCS1A02G300100	chr1A	495129373	495130893	+	0.125729	0	1	1	1	1	1	TraesCS1A02G300200	chr1A	495191440	495193276	-	5.82413	0	0	1	1	1	1
Int_7950	TraesCS1A02G300300	chr1A	495284357	495284737	+	7.44128	0	0	1	1	1	1	TraesCS1A02G300500	chr1A	495320214	495320807	+	0	1	0	1	0	0	0
Int_7952	TraesCS1A02G300400	chr1A	495306563	495307141	+	0	1	0	1	0	1	0	TraesCS1A02G300800	chr1A	495444290	495447580	+	5.72789	0	1	1	1	1	1
Int_7953	TraesCS1A02G300500	chr1A	495320214	495320807	+	0	1	0	1	0	0	0	TraesCS1A02G300800	chr1A	495444290	495447580	+	5.72789	0	1	1	1	1	1
Int_7954	TraesCS1A02G300500	chr1A	495320214	495320807	+	0	1	0	1	0	0	0	TraesCS1A02G301000	chr1A	495487232	495490176	-	0	1	0	1	0	0	0
Int_7955	TraesCS1A02G300800	chr1A	495444290	495447580	+	5.72789	0	1	1	1	1	1	TraesCS1A02G301000	chr1A	495487232	495490176	-	0	1	0	1	0	0	0
Int_7958	TraesCS1A02G301000	chr1A	495487232	495490176	-	0	1	0	1	0	0	0	TraesCS1A02G301100	chr1A	495578650	495580083	-	0	1	0	1	0	1	0
Int_7968	TraesCS1A02G301400	chr1A	495699527	495703459	+	14.3427	0	1	1	1	1	1	TraesCS1A02G301800	chr1A	496042550	496048839	-	0.132414	0	1	1	1	1	1
Int_7972	TraesCS1A02G302100	chr1A	496088755	496090179	-	0.0423035	0	0	0	1	1	1	TraesCS1A02G302200	chr1A	496122251	496123829	+	0	1	0	1	0	1	0
Int_7973	TraesCS1A02G302100	chr1A	496088755	496090179	-	0.0423035	0	0	0	1	1	1	TraesCS1A02G302300	chr1A	496141696	496143473	-	0	0	1	1	0	1	0
Int_7975	TraesCS1A02G302200	chr1A	496122251	496123829	+	0	1	0	1	0	1	0	TraesCS1A02G302400	chr1A	496169401	496170869	-	2.61561	0	1	1	1	1	1
Int_7989	TraesCS1A02G303900	chr1A	497281374	497283469	+	0.178187	0	0	0	1	0	1	TraesCS1A02G304000	chr1A	497345478	497346953	+	0.985609	1	0	1	1	1	1
Int_7990	TraesCS1A02G304000	chr1A	497345478	497346953	+	0.985609	1	0	1	1	1	1	TraesCS1A02G304100	chr1A	497496613	497498901	-	0	1	0	1	0	0	0
Int_7991	TraesCS1A02G304700	chr1A	497616948	497623281	-	0.0480122	0	0	1	1	1	1	TraesCS1A02G304800	chr1A	497750128	497753300	+	0	0	0	0	1	1	0
Int_7992	TraesCS1A02G304800	chr1A	497750128	497753300	+	0	0	0	0	1	1	0	TraesCS1A02G305300	chr1A	497902190	497902938	+	2.06379	0	0	1	1	1	1
Int_7993	TraesCS1A02G304900	chr1A	497760516	497762475	+	0.983139	1	1	1	1	1	1	TraesCS1A02G305200	chr1A	497862698	497868466	-	5.44207	0	0	1	1	1	1
Int_8000	TraesCS1A02G305200	chr1A	497862698	497868466	-	5.44207	0	0	1	1	1	1	TraesCS1A02G305300	chr1A	497902190	497902938	+	2.06379	0	0	1	1	1	1
Int_8006	TraesCS1A02G305300	chr1A	497902190	497902938	+	2.06379	0	0	1	1	1	1	TraesCS1A02G305400	chr1A	498047045	498047740	+	3.75451	0	1	1	1	1	1
Int_8003	TraesCS1A02G305300	chr1A	497902190	497902938	+	2.06379	0	0	1	1	1	1	TraesCS1A02G449700LC	chr1A	497959310	497963577	+	2.45405	1	0	1	1	1	1
Int_8004	TraesCS1A02G305300	chr1A	497902190	497902938	+	2.06379	0	0	1	1	1	1	TraesCS1A02G449700LC	chr1A	497959310	497963577	+	2.45405	1	0	1	1	1	1
Int_8017	TraesCS1A02G305800	chr1A	498162701	498168173	+	3.56775	0	1	1	1	1	1	TraesCS1A02G306200	chr1A	498451494	498454124	-	83.1744	0	1	1	1	1	1
Int_8029	TraesCS1A02G306400	chr1A	498537150	498542005	-	0.35262	0	1	1	1	1	1	TraesCS1A02G306500	chr1A	498592842	498595274	+	0.306678	0	1	1	1	1	1
Int_8030	TraesCS1A02G306700	chr1A	498666745	498668716	-	0.0799799	0	0	1	1	0	1	TraesCS1A02G307200	chr1A	498802333	498806153	-	0.0644509	0	1	0	1	1	1
Int_8031	TraesCS1A02G307200	chr1A	498802333	498806153	-	0.0644509	0	1	0	1	1	1	TraesCS1A02G307700	chr1A	499183870	499190342	+	8.76627	0	1	1	1	1	1
Int_8036	TraesCS1A02G307700	chr1A	499183870	499190342	+	8.76627	0	1	1	1	1	1	TraesCS1A02G307900	chr1A	499438826	499441429	-	0.145948	0	1	0	1	1	1
Int_8037	TraesCS1A02G307700	chr1A	499183870	499190342	+	8.76627	0	1	1	1	1	1	TraesCS1A02G307900	chr1A	499438826	499441429	-	0.145948	0	1	0	1	1	1
Int_8058	TraesCS1A02G309100	chr1A	499926265	499927700	-	0	1	0	1	0	1	0	TraesCS1A02G309200	chr1A	499979280	499983095	-	30.4203	0	1	1	1	1	1
Int_8059	TraesCS1A02G309100	chr1A	499926265	499927700	-	0	1	0	1	0	1	0	TraesCS1A02G309200	chr1A	499979280	499983095	-	30.4203	0	1	1	1	1	1
Int_8060	TraesCS1A02G309200	chr1A	499979280	499983095	-	30.4203	0	1	1	1	1	1	TraesCS1A02G453800LC	chr1A	500052551	500063054	-	0	0	0	0	0	0	0
Int_8062	TraesCS1A02G309200	chr1A	499979280	499983095	-	30.4203	0	1	1	1	1	1	TraesCS1A02G453800LC	chr1A	500052551	500063054	-	0	0	0	0	0	0	0
Int_8074	TraesCS1A02G309300	chr1A	500285745	500286595	+	0	1	0	1	1	0	0	TraesCS1A02G309400	chr1A	500341220	500343586	-	0	0	0	1	0	0	0
Int_8074	TraesCS1A02G309300	chr1A	500285745	500286595	+	0	1	0	1	1	0	0	TraesCS1A02G309400	chr1A	500342134	500342719	-	0	0	0	1	0	0	0
Int_8080	TraesCS1A02G310200	chr1A	500841042	500842907	-	0	0	0	1	0	1	0	TraesCS1A02G310300	chr1A	500960302	500962329	+	0	1	0	1	0	0	0
Int_8085	TraesCS1A02G310400	chr1A	500986045	500989973	+	0.0418329	0	1	0	1	1	1	TraesCS1A02G310500	chr1A	501026260	501031427	+	2.48408	0	1	1	1	1	1
Int_8085	TraesCS1A02G310400	chr1A	500986045	500989973	+	0.0418329	0	1	0	1	1	1	TraesCS1A02G310500	chr1A	501029387	501029782	+	2.48408	0	1	0	0	1	1
Int_8085	TraesCS1A02G310400	chr1A	500986512	500988293	+	0.0418329	0	1	0	1	0	1	TraesCS1A02G310500	chr1A	501026260	501031427	+	2.48408	0	1	1	1	1	1
Int_8085	TraesCS1A02G310400	chr1A	500986512	500988293	+	0.0418329	0	1	0	1	0	1	TraesCS1A02G310500	chr1A	501029387	501029782	+	2.48408	0	1	0	0	1	1
Int_8099	TraesCS1A02G310800	chr1A	501887165	501888130	-	0	1	0	1	0	0	0	TraesCS1A02G456600LC	chr1A	501993865	501994047	-	0	1	0	1	1	0	0
Int_8114	TraesCS1A02G311200	chr1A	502823633	502824541	-	0.0180183	0	0	1	1	1	1	TraesCS1A02G311400	chr1A	503307415	503315657	+	13.8199	0	1	1	1	1	1
Int_8121	TraesCS1A02G311600	chr1A	503325400	503326050	+	0	0	0	1	0	0	0	TraesCS1A02G311800	chr1A	503368551	503373017	+	1.54557	0	1	1	1	1	1
Int_8140	TraesCS1A02G312400	chr1A	504313051	504315953	+	0.0918417	1	1	1	1	1	1	TraesCS1A02G312500	chr1A	504397252	504398719	+	18.3973	0	1	1	1	1	1
Int_8143	TraesCS1A02G312600	chr1A	504578903	504581605	+	0	0	0	0	0	0	0	TraesCS1A02G312700	chr1A	504612656	504616703	+	1.14501	1	0	1	0	1	1
Int_5941	TraesCS1A02G312900LC	chr1A	337661332	337661721	+	0	1	1	1	1	1	0	TraesCS1A02G186700	chr1A	337703103	337704240	-	3.20461	0	0	1	1	1	1
Int_8157	TraesCS1A02G314000	chr1A	505537676	505541035	+	0.323044	0	1	0	1	1	1	TraesCS1A02G314100	chr1A	505668859	505679837	+	0.0433839	0	1	1	0	1	1
Int_8160	TraesCS1A02G314100	chr1A	505668859	505679837	+	0.0433839	0	1	1	0	1	1	TraesCS1A02G461800LC	chr1A	505756607	505757458	-	0	1	0	0	0	0	0
Int_8172	TraesCS1A02G314300	chr1A	505924971	505926207	-	1.25001	0	1	1	1	1	1	TraesCS1A02G462400LC	chr1A	506273204	506279545	-	0.0233908	0	0	0	1	1	1
Int_8201	TraesCS1A02G314900	chr1A	506480518	506493666	-	0	1	1	1	1	1	0	TraesCS1A02G315000	chr1A	506522274	506523151	+	0	0	0	0	0	0	0
Int_5982	TraesCS1A02G315100LC	chr1A	341587692	341590298	+	3.0033	0	1	1	1	1	1	TraesCS1A02G188800	chr1A	341867721	341871890	+	2.63312	0	1	1	1	1	1
Int_8212	TraesCS1A02G315700	chr1A	507555608	507556207	+	0	1	0	1	0	0	0	TraesCS1A02G463700LC	chr1A	507825676	507826356	-	0.0522298	1	0	0	1	1	1
Int_8222	TraesCS1A02G315800	chr1A	507959475	507960056	-	0	0	0	0	0	0	0	TraesCS1A02G464100LC	chr1A	508035788	508036563	-	7.30303	0	1	1	1	1	1
Int_8225	TraesCS1A02G315800	chr1A	507959475	507960056	-	0	0	0	0	0	0	0	TraesCS1A02G464300LC	chr1A	508119127	508122507	-	3.69145	0	1	1	1	1	1
Int_8234	TraesCS1A02G315900	chr1A	508133863	508153676	+	5.07415	0	1	1	1	1	1	TraesCS1A02G464400LC	chr1A	508183671	508184215	-	0	1	0	1	0	1	0
Int_8236	TraesCS1A02G316300	chr1A	508273915	508274382	+	0	0	0	0	0	0	0	TraesCS1A02G316600	chr1A	508309166	508309528	+	0.0317352	0	0	0	0	0	1
Int_8237	TraesCS1A02G316300	chr1A	508273915	508274382	+	0	0	0	0	0	0	0	TraesCS1A02G316700	chr1A	508332796	508335160	+	0	0	0	0	0	0	0
Int_8238	TraesCS1A02G316400	chr1A	508281269	508281631	+	0.0223194	0	0	0	0	0	1	TraesCS1A02G316700	chr1A	508332796	508335160	+	0	0	0	0	0	0	0
Int_8239	TraesCS1A02G316400	chr1A	508281269	508281631	+	0.0223194	0	0	0	0	0	1	TraesCS1A02G316800	chr1A	508340376	508340738	+	0.0317352	0	0	0	0	0	1
Int_8240	TraesCS1A02G316600	chr1A	508309166	508309528	+	0.0317352	0	0	0	0	0	1	TraesCS1A02G316800	chr1A	508340376	508340738	+	0.0317352	0	0	0	0	0	1
Int_8242	TraesCS1A02G317000	chr1A	508554720	508558232	-	1.38482	0	1	1	1	1	1	TraesCS1A02G317100	chr1A	508627551	508633273	+	1.02002	0	1	1	1	1	1
Int_8247	TraesCS1A02G317300	chr1A	508720828	508723614	-	0.00692273	0	1	1	1	1	1	TraesCS1A02G466300LC	chr1A	508903023	508906541	-	1.96505	0	1	1	1	1	1
Int_8268	TraesCS1A02G318000	chr1A	509492227	509493689	-	0	0	0	1	0	0	0	TraesCS1A02G318200	chr1A	509702182	509703602	-	0	1	0	1	0	0	0
Int_8269	TraesCS1A02G318000	chr1A	509492227	509493689	-	0	0	0	1	0	0	0	TraesCS1A02G318400	chr1A	509775402	509776820	-	0	1	0	1	0	0	0
Int_8272	TraesCS1A02G318000	chr1A	509492227	509493689	-	0	0	0	1	0	0	0	TraesCS1A02G318900	chr1A	510185098	510186531	+	0	0	0	0	0	0	0
Int_8278	TraesCS1A02G318100	chr1A	509541578	509541892	-	0	0	0	0	0	0	0	TraesCS1A02G318800	chr1A	510111616	510111930	+	0	0	0	0	0	0	0
Int_8286	TraesCS1A02G318200	chr1A	509702182	509703602	-	0	1	0	1	0	0	0	TraesCS1A02G318400	chr1A	509775402	509776820	-	0	1	0	1	0	0	0
Int_8287	TraesCS1A02G318200	chr1A	509702182	509703602	-	0	1	0	1	0	0	0	TraesCS1A02G318500	chr1A	509791918	509793363	-	0	1	0	1	0	0	0
Int_8288	TraesCS1A02G318200	chr1A	509702182	509703602	-	0	1	0	1	0	0	0	TraesCS1A02G318600	chr1A	509848073	509849504	-	0	0	0	1	0	0	0
Int_8294	TraesCS1A02G318500	chr1A	509791918	509793363	-	0	1	0	1	0	0	0	TraesCS1A02G318600	chr1A	509848073	509849504	-	0	0	0	1	0	0	0
Int_8297	TraesCS1A02G318600	chr1A	509848073	509849504	-	0	0	0	1	0	0	0	TraesCS1A02G318700	chr1A	509913455	509914868	-	0	0	0	1	0	0	0
Int_8301	TraesCS1A02G319000	chr1A	510280764	510282530	+	0.162865	0	1	1	1	1	1	TraesCS1A02G319200	chr1A	510341638	510343306	-	0	0	0	1	0	0	0
Int_8301	TraesCS1A02G319000	chr1A	510280836	510282245	+	0.162865	0	1	1	1	1	1	TraesCS1A02G319200	chr1A	510341638	510343306	-	0	0	0	1	0	0	0
Int_8303	TraesCS1A02G319600	chr1A	510378418	510380090	+	8.65682	0	0	1	0	1	1	TraesCS1A02G319700	chr1A	510446253	510448019	+	0	0	0	1	0	1	0
Int_8310	TraesCS1A02G320600	chr1A	511145933	511146886	-	0	0	0	1	0	0	0	TraesCS1A02G320800	chr1A	511275914	511277018	+	0	1	0	1	0	0	0
Int_8315	TraesCS1A02G320900	chr1A	511404376	511411090	+	0.0553204	0	1	1	0	1	1	TraesCS1A02G321000	chr1A	511481306	511484164	+	0.560145	0	1	1	1	1	1
Int_8314	TraesCS1A02G320900	chr1A	511404376	511411090	+	0.0553204	0	1	1	0	1	1	TraesCS1A02G469200LC	chr1A	511446387	511448614	+	0.0311005	0	1	1	0	1	1
Int_6079	TraesCS1A02G321000LC	chr1A	347940070	347942072	+	0.016826	0	0	0	0	0	1	TraesCS1A02G192900	chr1A	348689891	348698082	+	0	0	0	1	0	0	0
Int_8344	TraesCS1A02G321700	chr1A	512643760	512651749	+	0.788027	0	0	1	1	1	1	TraesCS1A02G322100	chr1A	512867153	512870409	-	10.0527	0	1	1	1	1	1
Int_8348	TraesCS1A02G322700	chr1A	513623272	513628004	-	0.33999	0	1	1	1	1	1	TraesCS1A02G323000	chr1A	513660647	513662413	+	1.44273	0	1	1	1	1	1
Int_8349	TraesCS1A02G322700	chr1A	513623272	513628004	-	0.33999	0	1	1	1	1	1	TraesCS1A02G473700LC	chr1A	513687106	513702939	-	0.0147542	1	0	0	0	1	1
Int_8350	TraesCS1A02G322900	chr1A	513648265	513649761	-	0.264784	0	0	0	0	1	1	TraesCS1A02G618100LC	chr1A	587926690	587927316	-	0	1	0	0	0	0	0
Int_8352	TraesCS1A02G323000	chr1A	513660647	513662413	+	1.44273	0	1	1	1	1	1	TraesCS1A02G323200	chr1A	513717837	513726937	-	2.65102	0	1	1	1	1	1
Int_8351	TraesCS1A02G323000	chr1A	513660647	513662413	+	1.44273	0	1	1	1	1	1	TraesCS1A02G473700LC	chr1A	513687106	513702939	-	0.0147542	1	0	0	0	1	1
Int_8354	TraesCS1A02G323200	chr1A	513717837	513726937	-	2.65102	0	1	1	1	1	1	TraesCS1A02G323500	chr1A	513879955	513894399	+	0.252973	0	1	1	1	1	1
Int_8369	TraesCS1A02G324100	chr1A	514700785	514702115	-	0	0	0	0	0	0	0	TraesCS1A02G324400	chr1A	514961926	514963256	-	0	0	0	0	0	0	0
Int_8370	TraesCS1A02G324100	chr1A	514700785	514702115	-	0	0	0	0	0	0	0	TraesCS1A02G324700	chr1A	515235888	515237218	-	0	0	0	0	0	0	0
Int_8380	TraesCS1A02G324200	chr1A	514869968	514870282	+	0	0	0	0	0	0	0	TraesCS1A02G324500	chr1A	515126146	515129735	+	0.023634	0	0	0	0	0	1
Int_8381	TraesCS1A02G324300	chr1A	514896250	514896855	-	1.05054	0	0	1	0	0	1	TraesCS1A02G324600	chr1A	515147816	515150042	-	4.85222	0	0	0	0	0	1
Int_6122	TraesCS1A02G324300LC	chr1A	351599710	351600054	-	4.56484	0	1	0	1	1	1	TraesCS1A02G194500	chr1A	351856640	351857125	+	3.25326	0	1	1	1	1	1
Int_6122	TraesCS1A02G324300LC	chr1A	351599710	351600054	-	4.56484	0	1	0	1	1	1	TraesCS1A02G194500	chr1A	351856915	351857125	+	3.25326	0	1	1	1	1	1
Int_6123	TraesCS1A02G324300LC	chr1A	351599710	351600054	-	4.56484	0	1	0	1	1	1	TraesCS1A02G194700	chr1A	351859608	351863846	-	0.0571102	0	1	0	1	1	1
Int_8382	TraesCS1A02G324400	chr1A	514961926	514963256	-	0	0	0	0	0	0	0	TraesCS1A02G324700	chr1A	515235888	515237218	-	0	0	0	0	0	0	0
Int_8386	TraesCS1A02G324800	chr1A	515542951	515555223	+	5.28187	0	1	1	1	1	1	TraesCS1A02G324900	chr1A	515588528	515591287	-	0.220764	0	0	1	0	1	1
Int_8405	TraesCS1A02G325700	chr1A	516454500	516454949	+	0	0	0	0	0	0	0	TraesCS1A02G325800	chr1A	516558476	516562933	-	0.24968	0	0	1	1	1	1
Int_8406	TraesCS1A02G325700	chr1A	516454500	516454949	+	0	0	0	0	0	0	0	TraesCS1A02G325800	chr1A	516558476	516562933	-	0.24968	0	0	1	1	1	1
Int_8410	TraesCS1A02G325800	chr1A	516558476	516562933	-	0.24968	0	0	1	1	1	1	TraesCS1A02G326200	chr1A	516623211	516627639	+	2.68026	0	1	1	1	1	1
Int_8411	TraesCS1A02G326000	chr1A	516578403	516581691	-	0.0209946	0	1	1	1	1	1	TraesCS1A02G326200	chr1A	516623211	516627639	+	2.68026	0	1	1	1	1	1
Int_8412	TraesCS1A02G326200	chr1A	516623211	516627639	+	2.68026	0	1	1	1	1	1	TraesCS1A02G326400	chr1A	516692244	516693100	+	0	0	0	1	0	0	0
Int_8413	TraesCS1A02G326400	chr1A	516692244	516693100	+	0	0	0	1	0	0	0	TraesCS1A02G326600	chr1A	516726322	516727346	-	0	1	0	0	0	0	0
Int_8414	TraesCS1A02G327000	chr1A	516774041	516780152	+	1.0191	0	1	1	1	1	1	TraesCS1A02G327500	chr1A	517090860	517091625	-	0	1	0	1	0	0	0
Int_8420	TraesCS1A02G328000	chr1A	517377219	517382632	+	0.185023	0	0	0	0	1	1	TraesCS1A02G480200LC	chr1A	517474260	517475270	+	0.0519282	0	0	0	0	1	1
Int_8421	TraesCS1A02G328200	chr1A	517400113	517405386	-	0.24374	0	1	1	1	1	1	TraesCS1A02G480200LC	chr1A	517474260	517475270	+	0.0519282	0	0	0	0	1	1
Int_8430	TraesCS1A02G329300	chr1A	518046191	518047641	+	0.340497	0	1	1	1	1	1	TraesCS1A02G329400	chr1A	518058089	518085731	-	1.7516	0	1	1	1	1	1
Int_8431	TraesCS1A02G329300	chr1A	518046191	518047641	+	0.340497	0	1	1	1	1	1	TraesCS1A02G436500	chr1A	586717508	586720673	-	0.194293	1	0	1	1	1	1
Int_8432	TraesCS1A02G329400	chr1A	518058089	518085731	-	1.7516	0	1	1	1	1	1	TraesCS1A02G329600	chr1A	518662080	518667158	+	0.00408853	0	0	0	0	1	1
Int_8441	TraesCS1A02G329600	chr1A	518662080	518667158	+	0.00408853	0	0	0	0	1	1	TraesCS1A02G329900	chr1A	518808509	518813919	-	0	0	0	1	0	0	0
Int_8442	TraesCS1A02G329600	chr1A	518662080	518667158	+	0.00408853	0	0	0	0	1	1	TraesCS1A02G330100	chr1A	518953205	518955924	-	28.7553	0	1	1	1	1	1
Int_8443	TraesCS1A02G329700	chr1A	518682557	518682907	-	0	0	0	1	0	0	0	TraesCS1A02G483500LC	chr1A	518772649	518772963	-	0	0	0	0	0	0	0
Int_8447	TraesCS1A02G330200	chr1A	518971862	518974434	-	0.218725	0	1	1	1	1	1	TraesCS1A02G330500	chr1A	519251783	519260058	+	7.704	0	1	1	1	1	1
Int_8454	TraesCS1A02G330800	chr1A	519848872	519850542	+	0.519099	0	1	1	1	1	1	TraesCS1A02G486600LC	chr1A	519992414	519995674	+	0.102478	0	0	0	0	0	1
Int_8455	TraesCS1A02G330900	chr1A	519872272	519873680	+	1.08778	0	1	1	1	1	1	TraesCS1A02G376400	chr1A	550611490	550616190	-	18.9284	0	1	1	1	1	1
Int_8458	TraesCS1A02G331200	chr1A	520337993	520344774	-	3.14796	0	1	1	1	1	1	TraesCS1A02G331400	chr1A	520393463	520395061	+	0.0150353	0	0	0	0	1	1
Int_8459	TraesCS1A02G331200	chr1A	520337993	520344774	-	3.14796	0	1	1	1	1	1	TraesCS1A02G331500	chr1A	520401046	520401650	+	0	0	0	1	0	1	0
Int_8460	TraesCS1A02G331500	chr1A	520401046	520401650	+	0	0	0	1	0	1	0	TraesCS1A02G331800	chr1A	520569996	520574179	+	0.485172	0	1	1	1	1	1
Int_8462	TraesCS1A02G331800	chr1A	520569996	520574179	+	0.485172	0	1	1	1	1	1	TraesCS1A02G332000	chr1A	520763140	520764091	+	0.0323226	0	1	1	1	1	1
Int_8463	TraesCS1A02G331800	chr1A	520569996	520574179	+	0.485172	0	1	1	1	1	1	TraesCS1A02G332200	chr1A	520789098	520792010	+	15.3605	0	1	1	1	1	1
Int_8464	TraesCS1A02G331800	chr1A	520569996	520574179	+	0.485172	0	1	1	1	1	1	TraesCS1A02G487700LC	chr1A	520807305	520808955	-	1.86744	0	1	1	1	1	1
Int_8465	TraesCS1A02G332000	chr1A	520763140	520764091	+	0.0323226	0	1	1	1	1	1	TraesCS1A02G487700LC	chr1A	520807305	520808955	-	1.86744	0	1	1	1	1	1
Int_6209	TraesCS1A02G332800LC	chr1A	361055891	361059133	-	2.63694	0	1	0	1	1	1	TraesCS1A02G203000	chr1A	364226064	364230622	-	19.1325	0	1	1	1	1	1
Int_6211	TraesCS1A02G332900LC	chr1A	361064970	361065668	+	0	1	0	0	0	0	0	TraesCS1A02G200600	chr1A	361185339	361193778	-	0.0216205	1	1	1	1	1	1
Int_6211	TraesCS1A02G332900LC	chr1A	361064970	361065668	+	0	1	0	0	0	0	0	TraesCS1A02G200600	chr1A	361191494	361191796	-	0.0216205	0	1	1	1	0	1
Int_6211	TraesCS1A02G332900LC	chr1A	361064970	361065668	+	0	1	0	0	0	0	0	TraesCS1A02G200600	chr1A	361192278	361193261	-	0.0216205	0	1	1	1	0	1
Int_8467	TraesCS1A02G333300	chr1A	521312189	521312933	+	0	0	0	0	0	0	0	TraesCS1A02G341300	chr1A	531023766	531028367	+	0.0297678	1	0	1	0	1	1
Int_8468	TraesCS1A02G333300	chr1A	521312189	521312933	+	0	0	0	0	0	0	0	TraesCS1A02G341400	chr1A	531047359	531049493	+	1.05321	0	0	1	0	1	1
Int_8469	TraesCS1A02G333300	chr1A	521312189	521312933	+	0	0	0	0	0	0	0	TraesCS1A02G406100	chr1A	568716252	568717755	-	0	0	0	0	0	0	0
Int_8470	TraesCS1A02G334200	chr1A	521844693	521845628	+	0	1	0	1	0	0	0	TraesCS1A02G489000LC	chr1A	521894655	521894987	+	0	0	0	0	0	0	0
Int_6226	TraesCS1A02G334200LC	chr1A	362403017	362405818	-	2.64162	0	1	1	1	1	1	TraesCS1A02G334300LC	chr1A	362585908	362586313	+	0.0743449	0	1	1	1	1	1
Int_6226	TraesCS1A02G334200LC	chr1A	362403114	362405555	-	2.64162	0	1	1	1	1	1	TraesCS1A02G334300LC	chr1A	362585908	362586313	+	0.0743449	0	1	1	1	1	1
Int_8471	TraesCS1A02G334300	chr1A	521863458	521864126	+	0	0	0	1	0	0	0	TraesCS1A02G334500	chr1A	521907397	521907627	+	0	0	0	0	0	0	0
Int_8478	TraesCS1A02G334800	chr1A	522189569	522191557	+	2.00546	0	1	1	1	1	1	TraesCS1A02G334900	chr1A	522229516	522235237	+	0.415321	1	1	1	1	1	1
Int_8479	TraesCS1A02G334800	chr1A	522189569	522191557	+	2.00546	0	1	1	1	1	1	TraesCS1A02G422500	chr1A	577985321	577987238	+	0	1	0	1	0	0	0
Int_8480	TraesCS1A02G334900	chr1A	522229516	522235237	+	0.415321	1	1	1	1	1	1	TraesCS1A02G335300	chr1A	522500226	522502152	-	0	1	0	1	0	0	0
Int_6252	TraesCS1A02G335100LC	chr1A	364016878	364018346	-	8.73115	0	1	0	1	1	1	TraesCS1A02G466700LC	chr1A	508932087	508958222	+	4.14631	0	1	1	1	1	1
Int_6253	TraesCS1A02G335200LC	chr1A	364019098	364020227	-	4.42109	0	1	1	1	1	1	TraesCS1A02G335400LC	chr1A	364168928	364171935	+	0.0149808	0	0	1	0	1	1
Int_8485	TraesCS1A02G336100	chr1A	522964517	522968056	+	0.0182484	1	0	1	0	1	1	TraesCS1A02G336700	chr1A	524700710	524701856	+	0	0	0	1	0	0	0
Int_8486	TraesCS1A02G336100	chr1A	522964517	522968056	+	0.0182484	1	0	1	0	1	1	TraesCS1A02G336900	chr1A	525136337	525138203	+	0.101157	0	0	0	0	0	1
Int_8487	TraesCS1A02G336100	chr1A	522964517	522968056	+	0.0182484	1	0	1	0	1	1	TraesCS1A02G337000	chr1A	525143601	525144014	-	10.6991	0	1	1	1	1	1
Int_8488	TraesCS1A02G336300	chr1A	522980026	522982149	-	0.498507	0	0	1	0	0	1	TraesCS1A02G336900	chr1A	525136337	525138203	+	0.101157	0	0	0	0	0	1
Int_8518	TraesCS1A02G336500	chr1A	524286567	524287798	+	0	0	1	1	1	0	0	TraesCS1A02G336600	chr1A	524408875	524410079	-	0	0	0	0	0	0	0
Int_6298	TraesCS1A02G338000LC	chr1A	368202428	368202817	-	0	0	0	1	0	0	0	TraesCS1A02G205700	chr1A	368358196	368360794	+	10.9804	0	1	1	1	1	1
Int_8581	TraesCS1A02G338100	chr1A	527890246	527891277	-	0.0462975	0	0	1	1	1	1	TraesCS1A02G338200	chr1A	527950264	527955845	+	1.66075	0	1	1	1	1	1
Int_8612	TraesCS1A02G340400	chr1A	530593686	530600419	-	6.59046	0	1	0	1	1	1	TraesCS1A02G340500	chr1A	530726271	530727004	+	0.0285109	0	1	1	0	0	1
Int_8613	TraesCS1A02G340500	chr1A	530726271	530727004	+	0.0285109	0	1	1	0	0	1	TraesCS1A02G341000	chr1A	530808740	530809506	+	0	1	0	1	0	1	0
Int_8614	TraesCS1A02G341000	chr1A	530808740	530809506	+	0	1	0	1	0	1	0	TraesCS1A02G341200	chr1A	530883540	530884786	-	0.302274	0	1	1	1	1	1
Int_8617	TraesCS1A02G341400	chr1A	531047359	531049493	+	1.05321	0	0	1	0	1	1	TraesCS1A02G341600	chr1A	531222220	531224465	-	0.872736	0	1	0	0	1	1
Int_8623	TraesCS1A02G342000	chr1A	531366927	531368375	+	0.0640183	1	0	1	0	1	1	TraesCS1A02G342300	chr1A	531513053	531514517	+	0	0	0	1	0	0	0
Int_8623	TraesCS1A02G342000	chr1A	531367347	531367730	+	0.0640183	1	0	1	0	0	1	TraesCS1A02G342300	chr1A	531513053	531514517	+	0	0	0	1	0	0	0
Int_8624	TraesCS1A02G342000	chr1A	531366927	531368375	+	0.0640183	1	0	1	0	1	1	TraesCS1A02G342400	chr1A	531561985	531563070	+	0	1	0	1	0	0	0
Int_8624	TraesCS1A02G342000	chr1A	531367347	531367730	+	0.0640183	1	0	1	0	0	1	TraesCS1A02G342400	chr1A	531561985	531563070	+	0	1	0	1	0	0	0
Int_6342	TraesCS1A02G342000LC	chr1A	372594695	372595354	-	0.0817858	0	1	1	1	1	1	TraesCS1A02G210300	chr1A	372624794	372637165	-	3.53614	0	1	1	1	1	1
Int_8627	TraesCS1A02G342300	chr1A	531513053	531514517	+	0	0	0	1	0	0	0	TraesCS1A02G342400	chr1A	531561985	531563070	+	0	1	0	1	0	0	0
Int_8631	TraesCS1A02G342500	chr1A	531603600	531612319	+	8.36054	0	1	1	1	1	1	TraesCS1A02G342700	chr1A	531642287	531644539	+	0	0	0	0	1	1	0
Int_8631	TraesCS1A02G342500	chr1A	531605725	531606057	+	8.36054	0	1	1	1	1	1	TraesCS1A02G342700	chr1A	531642287	531644539	+	0	0	0	0	1	1	0
Int_8631	TraesCS1A02G342500	chr1A	531607410	531612319	+	8.36054	0	1	1	1	1	1	TraesCS1A02G342700	chr1A	531642287	531644539	+	0	0	0	0	1	1	0
Int_8633	TraesCS1A02G343000	chr1A	531717107	531722375	+	1.36111	0	1	1	1	1	1	TraesCS1A02G343200	chr1A	531864981	531870330	+	0	1	0	1	0	1	0
Int_8635	TraesCS1A02G343200	chr1A	531864981	531870330	+	0	1	0	1	0	1	0	TraesCS1A02G343800	chr1A	532102424	532105136	+	0.360096	0	1	1	1	1	1
Int_8637	TraesCS1A02G343300	chr1A	531877397	531880159	-	2.63246	0	1	1	0	1	1	TraesCS1A02G343400	chr1A	531986100	531986741	-	0.0496282	0	0	1	0	0	1
Int_8640	TraesCS1A02G343400	chr1A	531986100	531986741	-	0.0496282	0	0	1	0	0	1	TraesCS1A02G343500	chr1A	532074888	532075259	+	0.490986	0	0	0	0	0	1
Int_8641	TraesCS1A02G343400	chr1A	531986100	531986741	-	0.0496282	0	0	1	0	0	1	TraesCS1A02G343800	chr1A	532102424	532105136	+	0.360096	0	1	1	1	1	1
Int_8649	TraesCS1A02G344400	chr1A	532435613	532440396	+	0	1	0	1	0	1	0	TraesCS1A02G499500LC	chr1A	532476845	532490171	+	0	0	0	1	0	1	0
Int_8649	TraesCS1A02G344400	chr1A	532435613	532440396	+	0	1	0	1	0	1	0	TraesCS1A02G499500LC	chr1A	532483902	532486505	+	0	0	0	0	0	0	0
Int_8648	TraesCS1A02G344400	chr1A	532435613	532440396	+	0	1	0	1	0	1	0	TraesCS1A02G606900LC	chr1A	582410951	582416254	-	0.627176	0	1	1	1	1	1
Int_8651	TraesCS1A02G344900	chr1A	532595981	532598519	+	0.239518	0	0	0	0	0	1	TraesCS1A02G345200	chr1A	532672290	532673440	+	0	0	0	0	0	0	0
Int_8652	TraesCS1A02G345000	chr1A	532614698	532619028	-	0	0	0	0	0	1	0	TraesCS1A02G345100	chr1A	532626723	532640389	-	0	0	0	0	0	0	0
Int_6408	TraesCS1A02G345700LC	chr1A	377207587	377208456	-	0.620899	0	1	1	1	1	1	TraesCS1A02G214300	chr1A	377426421	377429880	+	9.87211	0	1	1	1	1	1
Int_6408	TraesCS1A02G345700LC	chr1A	377207987	377208456	-	0.620899	0	1	1	1	1	1	TraesCS1A02G214300	chr1A	377426421	377429880	+	9.87211	0	1	1	1	1	1
Int_8655	TraesCS1A02G346300	chr1A	532916695	532921885	+	0	1	0	1	0	0	0	TraesCS1A02G346500	chr1A	532967313	532968546	-	0.0392414	1	1	1	1	1	1
Int_8656	TraesCS1A02G346300	chr1A	532916695	532921885	+	0	1	0	1	0	0	0	TraesCS1A02G346600	chr1A	533139791	533141385	+	12.5001	0	1	1	1	1	1
Int_8664	TraesCS1A02G347500	chr1A	533409211	533410428	+	0	1	0	1	1	1	0	TraesCS1A02G347600	chr1A	533445423	533447132	+	0.665757	0	1	1	1	1	1
Int_8665	TraesCS1A02G348200	chr1A	533686974	533693952	+	0.00421773	0	1	0	1	1	1	TraesCS1A02G501500LC	chr1A	533758503	533761670	-	2.7043	0	0	0	1	1	1
Int_8666	TraesCS1A02G348500	chr1A	533732274	533734650	-	8.44782	0	1	1	1	1	1	TraesCS1A02G501500LC	chr1A	533758503	533761670	-	2.7043	0	0	0	1	1	1
Int_8682	TraesCS1A02G349600	chr1A	534535188	534547681	-	0.180163	0	0	0	1	1	1	TraesCS1A02G503200LC	chr1A	534647144	534648397	+	0.244648	1	1	1	1	1	1
Int_8691	TraesCS1A02G350700	chr1A	535429907	535432360	-	2.51863	0	1	1	1	1	1	TraesCS1A02G533100LC	chr1A	551511969	551514678	+	0	0	0	0	0	1	0
Int_8692	TraesCS1A02G350900	chr1A	535445352	535445783	+	3.75781	1	0	1	0	1	1	TraesCS1A02G506700LC	chr1A	535880935	535881654	-	0	1	0	1	0	0	0
Int_8696	TraesCS1A02G351200	chr1A	535769353	535770483	-	8.17654	1	1	1	1	1	1	TraesCS1A02G351300	chr1A	535857780	535858706	+	6.76032	0	1	1	1	1	1
Int_8705	TraesCS1A02G351700	chr1A	536246327	536247340	+	0	0	0	1	0	0	0	TraesCS1A02G426500	chr1A	581255339	581255539	+	0	0	0	0	0	0	0
Int_8704	TraesCS1A02G351700	chr1A	536246327	536247340	+	0	0	0	1	0	0	0	TraesCS1A02G507300LC	chr1A	536298266	536298763	+	0	1	0	1	0	0	0
Int_8706	TraesCS1A02G351700	chr1A	536246327	536247340	+	0	0	0	1	0	0	0	TraesCS1A02G604200LC	chr1A	581264937	581265778	-	0.675974	1	0	1	0	0	1
Int_8707	TraesCS1A02G353000	chr1A	536882487	536884307	-	0	0	0	1	0	0	0	TraesCS1A02G353100	chr1A	536930603	536931140	-	0	1	0	1	0	0	0
Int_8708	TraesCS1A02G353300	chr1A	536958431	536965909	-	0.465224	0	1	1	1	1	1	TraesCS1A02G353500	chr1A	537041909	537042954	-	2.22345	1	0	0	0	0	1
Int_8711	TraesCS1A02G354600	chr1A	537537886	537542073	-	1.19248	0	1	1	1	1	1	TraesCS1A02G354900	chr1A	537821302	537821709	+	0	1	0	1	1	1	0
Int_8712	TraesCS1A02G354900	chr1A	537821302	537821709	+	0	1	0	1	1	1	0	TraesCS1A02G355200	chr1A	537961308	537965635	+	6.38161	0	1	1	1	1	1
Int_8721	TraesCS1A02G356300	chr1A	539425583	539428443	-	0.177864	1	0	1	0	1	1	TraesCS1A02G356400	chr1A	539614078	539616608	-	0	1	0	1	0	1	0
Int_8730	TraesCS1A02G356900	chr1A	539759853	539763795	+	9.70896	0	1	1	1	1	1	TraesCS1A02G357100	chr1A	539872088	539883999	+	0	1	0	1	0	1	0
Int_8731	TraesCS1A02G357300	chr1A	539964292	539969025	-	1.66921	1	1	1	1	1	1	TraesCS1A02G357500	chr1A	540047477	540052240	+	0.983591	0	1	1	1	1	1
Int_8734	TraesCS1A02G357500	chr1A	540047477	540052240	+	0.983591	0	1	1	1	1	1	TraesCS1A02G357700	chr1A	540124030	540124804	-	0	0	0	1	0	1	0
Int_8737	TraesCS1A02G357900	chr1A	540143413	540150615	-	5.66823	0	1	1	1	1	1	TraesCS1A02G358400	chr1A	540286427	540287431	-	1.90786	0	1	1	1	1	1
Int_8738	TraesCS1A02G358100	chr1A	540191129	540192273	+	0.75817	0	1	1	1	1	1	TraesCS1A02G358400	chr1A	540286427	540287431	-	1.90786	0	1	1	1	1	1
Int_6612	TraesCS1A02G358200LC	chr1A	394424324	394426162	-	0	1	0	0	0	0	0	TraesCS1A02G224400	chr1A	394532819	394533598	+	0	0	0	0	0	0	0
Int_6611	TraesCS1A02G358200LC	chr1A	394424324	394426162	-	0	1	0	0	0	0	0	TraesCS1A02G358300LC	chr1A	394513285	394515130	-	0	1	0	0	0	0	0
Int_8740	TraesCS1A02G358300	chr1A	540201483	540202445	+	0.876835	0	0	0	1	0	1	TraesCS1A02G358400	chr1A	540286427	540287431	-	1.90786	0	1	1	1	1	1
Int_8741	TraesCS1A02G358400	chr1A	540286427	540287431	-	1.90786	0	1	1	1	1	1	TraesCS1A02G358500	chr1A	540320446	540336598	+	0.00306545	0	0	0	1	1	1
Int_8742	TraesCS1A02G358400	chr1A	540286427	540287431	-	1.90786	0	1	1	1	1	1	TraesCS1A02G512600LC	chr1A	540361226	540361624	+	0	1	0	0	0	0	0
Int_8747	TraesCS1A02G358500	chr1A	540320446	540336598	+	0.00306545	0	0	0	1	1	1	TraesCS1A02G358700	chr1A	540401119	540402130	-	0.032578	1	0	1	0	1	1
Int_8745	TraesCS1A02G358500	chr1A	540320446	540336598	+	0.00306545	0	0	0	1	1	1	TraesCS1A02G512600LC	chr1A	540361226	540361624	+	0	1	0	0	0	0	0
Int_8750	TraesCS1A02G358700	chr1A	540401119	540402130	-	0.032578	1	0	1	0	1	1	TraesCS1A02G359200	chr1A	540634019	540643564	+	0	0	0	1	1	1	0
Int_8757	TraesCS1A02G359100	chr1A	540627350	540628804	+	0.30328	0	1	1	1	1	1	TraesCS1A02G513200LC	chr1A	540659158	540660094	-	0.233796	0	1	0	0	1	1
Int_8764	TraesCS1A02G359800	chr1A	541319198	541319946	+	0.188156	0	0	0	0	0	1	TraesCS1A02G360100	chr1A	541460217	541460850	-	0	0	0	0	0	1	0
Int_8766	TraesCS1A02G360000	chr1A	541381311	541382054	+	0.117481	0	0	1	0	1	1	TraesCS1A02G361600	chr1A	542167994	542168455	+	0.959448	0	0	1	0	0	1
Int_8767	TraesCS1A02G360100	chr1A	541460217	541460850	-	0	0	0	0	0	1	0	TraesCS1A02G360400	chr1A	541628156	541631935	+	8.99989	0	1	1	1	1	1
Int_8767	TraesCS1A02G360100	chr1A	541460217	541460850	-	0	0	0	0	0	1	0	TraesCS1A02G360400	chr1A	541631454	541631840	+	8.99989	0	1	0	1	1	1
Int_8768	TraesCS1A02G360400	chr1A	541628156	541631935	+	8.99989	0	1	1	1	1	1	TraesCS1A02G360600	chr1A	541718576	541719290	+	0	1	0	1	0	1	0
Int_8768	TraesCS1A02G360400	chr1A	541631454	541631840	+	8.99989	0	1	0	1	1	1	TraesCS1A02G360600	chr1A	541718576	541719290	+	0	1	0	1	0	1	0
Int_6645	TraesCS1A02G360700LC	chr1A	398119358	398120344	-	1.1451	0	1	1	1	1	1	TraesCS1A02G227600	chr1A	398447832	398478403	+	6.89694	0	1	1	1	1	1
Int_6654	TraesCS1A02G361210LC	chr1A	399224608	399229700	+	6.66728	0	1	1	1	1	1	TraesCS1A02G228300	chr1A	399491194	399508030	-	3.56857	0	1	1	1	1	1
Int_6654	TraesCS1A02G361210LC	chr1A	399229267	399229700	+	6.66728	0	0	1	1	1	1	TraesCS1A02G228300	chr1A	399491194	399508030	-	3.56857	0	1	1	1	1	1
Int_8773	TraesCS1A02G361600	chr1A	542167994	542168455	+	0.959448	0	0	1	0	0	1	TraesCS1A02G361800	chr1A	542355614	542371373	-	0.0288701	1	0	1	0	1	1
Int_8773	TraesCS1A02G361600	chr1A	542167994	542168455	+	0.959448	0	0	1	0	0	1	TraesCS1A02G361800	chr1A	542358394	542359124	-	0.0288701	0	0	1	0	0	1
Int_6670	TraesCS1A02G362300LC	chr1A	399879761	399880243	+	2.68224	0	1	0	0	1	1	TraesCS1A02G428200LC	chr1A	481213897	481242020	+	2.31991	0	1	1	1	1	1
Int_6670	TraesCS1A02G362300LC	chr1A	399879761	399880243	+	2.68224	0	1	0	0	1	1	TraesCS1A02G428200LC	chr1A	481219581	481220042	+	2.31991	0	1	0	0	1	1
Int_6670	TraesCS1A02G362300LC	chr1A	399879761	399880243	+	2.68224	0	1	0	0	1	1	TraesCS1A02G428200LC	chr1A	481220066	481220404	+	2.31991	0	1	0	0	1	1
Int_6670	TraesCS1A02G362300LC	chr1A	399879761	399880243	+	2.68224	0	1	0	0	1	1	TraesCS1A02G428200LC	chr1A	481221622	481222017	+	2.31991	0	1	0	0	0	1
Int_8788	TraesCS1A02G362700	chr1A	543618939	543625192	+	7.42995	1	1	1	1	1	1	TraesCS1A02G363000	chr1A	543928300	543928828	+	0.16175	0	0	1	1	1	1
Int_8787	TraesCS1A02G362700	chr1A	543618939	543625192	+	7.42995	1	1	1	1	1	1	TraesCS1A02G517800LC	chr1A	543780324	543780759	-	0	1	0	0	1	1	0
Int_8793	TraesCS1A02G363300	chr1A	543956166	543961830	+	11.8442	0	1	1	1	1	1	TraesCS1A02G363600	chr1A	544042125	544045808	+	2.01296	1	0	1	1	1	1
Int_8794	TraesCS1A02G363600	chr1A	544042125	544045808	+	2.01296	1	0	1	1	1	1	TraesCS1A02G363900	chr1A	544139176	544140713	-	0.236441	0	1	1	1	1	1
Int_8795	TraesCS1A02G363600	chr1A	544042125	544045808	+	2.01296	1	0	1	1	1	1	TraesCS1A02G363900	chr1A	544139176	544140713	-	0.236441	0	1	1	1	1	1
Int_8801	TraesCS1A02G364800	chr1A	544389268	544392159	+	2.23155	0	0	1	1	1	1	TraesCS1A02G365100	chr1A	544465438	544475283	+	1.63442	0	1	1	1	1	1
Int_8801	TraesCS1A02G364800	chr1A	544390119	544390457	+	2.23155	0	0	1	1	1	1	TraesCS1A02G365100	chr1A	544465438	544475283	+	1.63442	0	1	1	1	1	1
Int_8799	TraesCS1A02G364800	chr1A	544389268	544392159	+	2.23155	0	0	1	1	1	1	TraesCS1A02G518900LC	chr1A	544427748	544432403	-	0.17183	0	1	1	1	1	1
Int_8799	TraesCS1A02G364800	chr1A	544389268	544392159	+	2.23155	0	0	1	1	1	1	TraesCS1A02G518900LC	chr1A	544427976	544431987	-	0.17183	0	1	1	1	1	1
Int_8799	TraesCS1A02G364800	chr1A	544390119	544390457	+	2.23155	0	0	1	1	1	1	TraesCS1A02G518900LC	chr1A	544427748	544432403	-	0.17183	0	1	1	1	1	1
Int_8799	TraesCS1A02G364800	chr1A	544390119	544390457	+	2.23155	0	0	1	1	1	1	TraesCS1A02G518900LC	chr1A	544427976	544431987	-	0.17183	0	1	1	1	1	1
Int_8804	TraesCS1A02G365200	chr1A	544486925	544489217	+	0	1	0	1	0	1	0	TraesCS1A02G365500	chr1A	544583341	544584291	+	0	1	0	1	0	0	0
Int_8817	TraesCS1A02G366000	chr1A	544927597	544928940	+	0	1	0	1	0	1	0	TraesCS1A02G366100	chr1A	544999920	545001519	+	0	1	0	1	0	1	0
Int_8834	TraesCS1A02G366900	chr1A	545647584	545649340	-	0	0	1	1	0	1	0	TraesCS1A02G367200	chr1A	545849620	545851303	-	0.00888139	0	0	1	1	1	1
Int_8833	TraesCS1A02G366900	chr1A	545647584	545649340	-	0	0	1	1	0	1	0	TraesCS1A02G520900LC	chr1A	545746980	545747249	-	3.2538	0	1	1	1	1	1
Int_8837	TraesCS1A02G367100	chr1A	545776964	545778395	-	0.0212956	0	0	1	1	1	1	TraesCS1A02G367200	chr1A	545849620	545851303	-	0.00888139	0	0	1	1	1	1
Int_8838	TraesCS1A02G367100	chr1A	545776964	545778395	-	0.0212956	0	0	1	1	1	1	TraesCS1A02G367300	chr1A	545887964	545891362	+	4.67547	0	1	1	1	1	1
Int_6732	TraesCS1A02G368300LC	chr1A	407515949	407518154	-	0.133465	0	0	0	0	1	1	TraesCS1A02G237300	chr1A	421638006	421640199	+	0.014638	0	1	0	1	1	1
Int_6733	TraesCS1A02G368300LC	chr1A	407515949	407518154	-	0.133465	0	0	0	0	1	1	TraesCS1A02G237300	chr1A	421638006	421640199	+	0.014638	0	1	0	1	1	1
Int_6734	TraesCS1A02G368300LC	chr1A	407515949	407518154	-	0.133465	0	0	0	0	1	1	TraesCS1A02G378300LC	chr1A	425241292	425242353	-	1.81649	0	1	0	0	0	1
Int_8858	TraesCS1A02G369600	chr1A	547298439	547304124	-	30.1332	0	0	1	1	1	1	TraesCS1A02G369800	chr1A	547324343	547333822	-	93.9799	0	1	1	1	1	1
Int_8859	TraesCS1A02G369600	chr1A	547298439	547304124	-	30.1332	0	0	1	1	1	1	TraesCS1A02G369900	chr1A	547381612	547384543	+	7.37481	0	1	1	1	1	1
Int_8860	TraesCS1A02G369800	chr1A	547324343	547333822	-	93.9799	0	1	1	1	1	1	TraesCS1A02G369900	chr1A	547381612	547384543	+	7.37481	0	1	1	1	1	1
Int_8863	TraesCS1A02G370200	chr1A	547410788	547417410	-	0	1	0	0	0	0	0	TraesCS1A02G370300	chr1A	547503610	547511875	-	0	1	0	0	0	0	0
Int_8862	TraesCS1A02G370200	chr1A	547410788	547417410	-	0	1	0	0	0	0	0	TraesCS1A02G522800LC	chr1A	547454659	547455287	+	0	0	0	0	0	1	0
Int_8893	TraesCS1A02G370700	chr1A	547907223	547908642	-	0.0637104	0	1	1	1	1	1	TraesCS1A02G524400LC	chr1A	547949912	547950037	+	4.10244	0	0	0	0	1	1
Int_8910	TraesCS1A02G371600	chr1A	548557987	548564254	+	21.2819	0	1	1	1	1	1	TraesCS1A02G371800	chr1A	548669851	548673633	+	3.03106	0	1	1	1	1	1
Int_8914	TraesCS1A02G372000	chr1A	548724546	548728019	-	0.64111	1	0	0	0	0	1	TraesCS1A02G372300	chr1A	548789228	548790730	+	8.14382	1	1	1	1	1	1
Int_8913	TraesCS1A02G372000	chr1A	548724546	548728019	-	0.64111	1	0	0	0	0	1	TraesCS1A02G526400LC	chr1A	548772384	548772902	-	0	1	1	1	1	1	0
Int_8913	TraesCS1A02G372000	chr1A	548724546	548728019	-	0.64111	1	0	0	0	0	1	TraesCS1A02G526400LC	chr1A	548772420	548772902	-	0	1	1	1	1	1	0
Int_8915	TraesCS1A02G372000	chr1A	548724546	548728019	-	0.64111	1	0	0	0	0	1	TraesCS1A02G526600LC	chr1A	548927539	548927904	+	0	0	0	0	0	0	0
Int_8921	TraesCS1A02G372300	chr1A	548789228	548790730	+	8.14382	1	1	1	1	1	1	TraesCS1A02G372700	chr1A	549061551	549064179	+	0.0911169	0	0	1	1	1	1
Int_8920	TraesCS1A02G372300	chr1A	548789228	548790730	+	8.14382	1	1	1	1	1	1	TraesCS1A02G526600LC	chr1A	548927539	548927904	+	0	0	0	0	0	0	0
Int_8923	TraesCS1A02G372900	chr1A	549301444	549303091	+	0.365958	0	0	0	0	1	1	TraesCS1A02G549000LC	chr1A	555712380	555712673	-	0	1	0	0	0	0	0
Int_8926	TraesCS1A02G374100	chr1A	549604038	549607897	+	0.0461254	1	0	0	0	1	1	TraesCS1A02G374300	chr1A	549666495	549666785	+	0	1	0	1	0	0	0
Int_8927	TraesCS1A02G374600	chr1A	549702061	549704909	+	0	0	0	0	0	1	0	TraesCS1A02G374800	chr1A	549837796	549847148	+	2.96869	0	1	1	1	1	1
Int_8938	TraesCS1A02G375500	chr1A	550298300	550301833	+	0	0	0	0	0	0	0	TraesCS1A02G390000	chr1A	557887737	557905259	-	0	0	0	1	0	1	0
Int_8941	TraesCS1A02G375900	chr1A	550419211	550422944	+	5.39204	0	1	1	1	1	1	TraesCS1A02G376500	chr1A	550621858	550631769	-	0.067735	0	0	1	1	1	1
Int_8945	TraesCS1A02G376100	chr1A	550441580	550446624	-	10.9587	0	1	1	1	1	1	TraesCS1A02G376400	chr1A	550611490	550616190	-	18.9284	0	1	1	1	1	1
Int_8949	TraesCS1A02G376300	chr1A	550592585	550593766	-	0.104458	0	1	1	1	1	1	TraesCS1A02G376500	chr1A	550621858	550631769	-	0.067735	0	0	1	1	1	1
Int_8950	TraesCS1A02G376500	chr1A	550621858	550631769	-	0.067735	0	0	1	1	1	1	TraesCS1A02G376900	chr1A	550661303	550661545	+	0.298946	0	0	0	0	0	1
Int_8951	TraesCS1A02G376500	chr1A	550621858	550631769	-	0.067735	0	0	1	1	1	1	TraesCS1A02G377300	chr1A	550700640	550700882	+	0.550683	0	0	0	0	0	1
Int_8952	TraesCS1A02G376700	chr1A	550649769	550650011	+	0.288286	0	0	0	0	0	1	TraesCS1A02G377200	chr1A	550695653	550695886	+	0.161754	0	0	0	0	0	1
Int_8953	TraesCS1A02G376700	chr1A	550649769	550650011	+	0.288286	0	0	0	0	0	1	TraesCS1A02G377300	chr1A	550700640	550700882	+	0.550683	0	0	0	0	0	1
Int_8954	TraesCS1A02G376900	chr1A	550661303	550661545	+	0.298946	0	0	0	0	0	1	TraesCS1A02G377300	chr1A	550700640	550700882	+	0.550683	0	0	0	0	0	1
Int_8957	TraesCS1A02G377200	chr1A	550695653	550695886	+	0.161754	0	0	0	0	0	1	TraesCS1A02G377600	chr1A	550824653	550824895	+	0	0	0	0	0	0	0
Int_8963	TraesCS1A02G377600	chr1A	550824653	550824895	+	0	0	0	0	0	0	0	TraesCS1A02G377700	chr1A	550875583	550886316	+	1.93739	0	1	0	1	1	1
Int_8967	TraesCS1A02G377700	chr1A	550875583	550886316	+	1.93739	0	1	0	1	1	1	TraesCS1A02G377900	chr1A	550967927	550969339	-	0.716452	0	1	1	1	1	1
Int_8966	TraesCS1A02G377700	chr1A	550875583	550886316	+	1.93739	0	1	0	1	1	1	TraesCS1A02G531200LC	chr1A	550956827	550957647	+	0	0	0	1	0	0	0
Int_8979	TraesCS1A02G378600	chr1A	551278287	551281179	-	1.17613	0	1	1	1	1	1	TraesCS1A02G531800LC	chr1A	551283787	551300013	+	0	0	0	0	0	0	0
Int_6973	TraesCS1A02G379200LC	chr1A	426239257	426239739	+	2.41953	0	1	1	1	1	1	TraesCS1A02G239000	chr1A	426299171	426304342	+	26.6854	0	1	1	1	1	1
Int_8985	TraesCS1A02G379500	chr1A	551530360	551533816	+	1.56474	0	0	1	1	1	1	TraesCS1A02G379700	chr1A	551591836	551593360	-	0.0876698	0	0	1	1	1	1
Int_8986	TraesCS1A02G379500	chr1A	551530360	551533816	+	1.56474	0	0	1	1	1	1	TraesCS1A02G379800	chr1A	551601664	551605185	+	11.771	0	1	1	1	1	1
Int_6988	TraesCS1A02G379510LC	chr1A	426921247	426924590	+	0.641079	0	1	1	1	1	1	TraesCS1A02G380000LC	chr1A	427511654	427514346	-	4.33113	0	0	1	1	1	1
Int_8987	TraesCS1A02G379600	chr1A	551540230	551543012	+	0.0759583	0	0	1	0	1	1	TraesCS1A02G379700	chr1A	551591836	551593360	-	0.0876698	0	0	1	1	1	1
Int_8988	TraesCS1A02G379600	chr1A	551540230	551543012	+	0.0759583	0	0	1	0	1	1	TraesCS1A02G379800	chr1A	551601664	551605185	+	11.771	0	1	1	1	1	1
Int_8989	TraesCS1A02G380000	chr1A	551632717	551634927	-	0	0	0	0	0	1	0	TraesCS1A02G380400	chr1A	551662498	551663107	-	0	0	0	0	1	1	0
Int_8989	TraesCS1A02G380000	chr1A	551632964	551633413	-	0	0	0	0	0	0	0	TraesCS1A02G380400	chr1A	551662498	551663107	-	0	0	0	0	1	1	0
Int_8990	TraesCS1A02G380400	chr1A	551662498	551663107	-	0	0	0	0	1	1	0	TraesCS1A02G533800LC	chr1A	551732075	551732746	-	0	1	0	0	0	0	0
Int_8991	TraesCS1A02G380600	chr1A	551679208	551680541	-	0	0	0	1	0	0	0	TraesCS1A02G533800LC	chr1A	551732075	551732746	-	0	1	0	0	0	0	0
Int_8993	TraesCS1A02G380900	chr1A	551874880	551879890	+	0.880479	0	1	1	1	1	1	TraesCS1A02G534400LC	chr1A	551909842	551911099	+	0	1	0	1	0	0	0
Int_7058	TraesCS1A02G382600LC	chr1A	432485076	432486372	+	0.0476702	0	0	1	0	1	1	TraesCS1A02G244000	chr1A	432524268	432524489	+	0	0	0	0	0	0	0
Int_9033	TraesCS1A02G383500	chr1A	554061310	554063347	+	2.3321	0	1	1	1	1	1	TraesCS1A02G383900	chr1A	554102512	554106196	+	0.0827896	1	0	1	0	1	1
Int_9034	TraesCS1A02G383700	chr1A	554083571	554086271	+	0.378718	1	0	1	1	1	1	TraesCS1A02G538700LC	chr1A	554125782	554126372	+	0	1	0	0	0	0	0
Int_7073	TraesCS1A02G383700LC	chr1A	433523919	433524467	+	0.234062	0	1	0	0	0	1	TraesCS1A02G428200LC	chr1A	481213897	481242020	+	2.31991	0	1	1	1	1	1
Int_7073	TraesCS1A02G383700LC	chr1A	433523919	433524467	+	0.234062	0	1	0	0	0	1	TraesCS1A02G428200LC	chr1A	481219581	481220042	+	2.31991	0	1	0	0	1	1
Int_7073	TraesCS1A02G383700LC	chr1A	433523919	433524467	+	0.234062	0	1	0	0	0	1	TraesCS1A02G428200LC	chr1A	481220066	481220404	+	2.31991	0	1	0	0	1	1
Int_7073	TraesCS1A02G383700LC	chr1A	433523919	433524467	+	0.234062	0	1	0	0	0	1	TraesCS1A02G428200LC	chr1A	481221622	481222017	+	2.31991	0	1	0	0	0	1
Int_7075	TraesCS1A02G383800LC	chr1A	433543984	433544274	-	0.955203	0	1	0	0	1	1	TraesCS1A02G384200LC	chr1A	433748054	433753175	-	0	0	1	0	0	1	0
Int_7076	TraesCS1A02G383800LC	chr1A	433543984	433544274	-	0.955203	0	1	0	0	1	1	TraesCS1A02G428200LC	chr1A	481213897	481242020	+	2.31991	0	1	1	1	1	1
Int_7076	TraesCS1A02G383800LC	chr1A	433543984	433544274	-	0.955203	0	1	0	0	1	1	TraesCS1A02G428200LC	chr1A	481219581	481220042	+	2.31991	0	1	0	0	1	1
Int_7076	TraesCS1A02G383800LC	chr1A	433543984	433544274	-	0.955203	0	1	0	0	1	1	TraesCS1A02G428200LC	chr1A	481220066	481220404	+	2.31991	0	1	0	0	1	1
Int_7076	TraesCS1A02G383800LC	chr1A	433543984	433544274	-	0.955203	0	1	0	0	1	1	TraesCS1A02G428200LC	chr1A	481221622	481222017	+	2.31991	0	1	0	0	0	1
Int_7077	TraesCS1A02G383800LC	chr1A	433543984	433544274	-	0.955203	0	1	0	0	1	1	TraesCS1A02G428200LC	chr1A	481213897	481242020	+	2.31991	0	1	1	1	1	1
Int_7077	TraesCS1A02G383800LC	chr1A	433543984	433544274	-	0.955203	0	1	0	0	1	1	TraesCS1A02G428200LC	chr1A	481219581	481220042	+	2.31991	0	1	0	0	1	1
Int_7077	TraesCS1A02G383800LC	chr1A	433543984	433544274	-	0.955203	0	1	0	0	1	1	TraesCS1A02G428200LC	chr1A	481220066	481220404	+	2.31991	0	1	0	0	1	1
Int_7077	TraesCS1A02G383800LC	chr1A	433543984	433544274	-	0.955203	0	1	0	0	1	1	TraesCS1A02G428200LC	chr1A	481221622	481222017	+	2.31991	0	1	0	0	0	1
Int_7080	TraesCS1A02G384200LC	chr1A	433748054	433753175	-	0	0	1	0	0	1	0	TraesCS1A02G428200LC	chr1A	481213897	481242020	+	2.31991	0	1	1	1	1	1
Int_7080	TraesCS1A02G384200LC	chr1A	433748054	433753175	-	0	0	1	0	0	1	0	TraesCS1A02G428200LC	chr1A	481219581	481220042	+	2.31991	0	1	0	0	1	1
Int_7080	TraesCS1A02G384200LC	chr1A	433748054	433753175	-	0	0	1	0	0	1	0	TraesCS1A02G428200LC	chr1A	481220066	481220404	+	2.31991	0	1	0	0	1	1
Int_7080	TraesCS1A02G384200LC	chr1A	433748054	433753175	-	0	0	1	0	0	1	0	TraesCS1A02G428200LC	chr1A	481221622	481222017	+	2.31991	0	1	0	0	0	1
Int_7081	TraesCS1A02G384200LC	chr1A	433748054	433753175	-	0	0	1	0	0	1	0	TraesCS1A02G428200LC	chr1A	481213897	481242020	+	2.31991	0	1	1	1	1	1
Int_7081	TraesCS1A02G384200LC	chr1A	433748054	433753175	-	0	0	1	0	0	1	0	TraesCS1A02G428200LC	chr1A	481219581	481220042	+	2.31991	0	1	0	0	1	1
Int_7081	TraesCS1A02G384200LC	chr1A	433748054	433753175	-	0	0	1	0	0	1	0	TraesCS1A02G428200LC	chr1A	481220066	481220404	+	2.31991	0	1	0	0	1	1
Int_7081	TraesCS1A02G384200LC	chr1A	433748054	433753175	-	0	0	1	0	0	1	0	TraesCS1A02G428200LC	chr1A	481221622	481222017	+	2.31991	0	1	0	0	0	1
Int_9040	TraesCS1A02G385800	chr1A	555483556	555485158	-	0	1	0	1	0	0	0	TraesCS1A02G386000	chr1A	555521790	555523235	-	0	1	0	1	0	0	0
Int_9041	TraesCS1A02G385900	chr1A	555512819	555513577	+	5.17888	0	1	1	1	1	1	TraesCS1A02G441500	chr1A	590249635	590250714	+	36.1176	0	1	1	1	1	1
Int_9046	TraesCS1A02G386400	chr1A	555638590	555642520	+	0.0439785	0	1	1	1	1	1	TraesCS1A02G548900LC	chr1A	555695724	555696188	+	0.126987	0	0	0	0	0	1
Int_9047	TraesCS1A02G386400	chr1A	555638590	555642520	+	0.0439785	0	1	1	1	1	1	TraesCS1A02G549000LC	chr1A	555712380	555712673	-	0	1	0	0	0	0	0
Int_9051	TraesCS1A02G387300	chr1A	555950343	555950657	+	0	1	0	0	0	0	0	TraesCS1A02G388200	chr1A	556821267	556822292	-	0	0	0	0	0	0	0
Int_9058	TraesCS1A02G387500	chr1A	556186968	556187279	-	0	0	0	0	0	0	0	TraesCS1A02G387600	chr1A	556297200	556299468	+	1.17146	0	1	1	1	1	1
Int_9058	TraesCS1A02G387500	chr1A	556186968	556187279	-	0	0	0	0	0	0	0	TraesCS1A02G387600	chr1A	556297389	556299468	+	1.17146	0	1	1	1	1	1
Int_9059	TraesCS1A02G387500	chr1A	556186968	556187279	-	0	0	0	0	0	0	0	TraesCS1A02G551500LC	chr1A	556597451	556598044	-	0	0	0	0	0	0	0
Int_9065	TraesCS1A02G387900	chr1A	556792217	556795702	-	1.46764	0	1	1	1	1	1	TraesCS1A02G388200	chr1A	556821267	556822292	-	0	0	0	0	0	0	0
Int_9066	TraesCS1A02G388600	chr1A	557098846	557099720	-	0.206895	0	1	1	0	1	1	TraesCS1A02G388800	chr1A	557116985	557120090	+	7.22285	0	1	1	1	1	1
Int_9067	TraesCS1A02G388700	chr1A	557101954	557105591	-	0.742015	0	1	1	1	1	1	TraesCS1A02G389200	chr1A	557190156	557193139	-	0	0	0	1	0	0	0
Int_9068	TraesCS1A02G389000	chr1A	557152264	557154180	-	0.0557078	0	1	1	1	1	1	TraesCS1A02G389200	chr1A	557190156	557193139	-	0	0	0	1	0	0	0
Int_9072	TraesCS1A02G389900	chr1A	557872303	557873519	-	0.0120829	0	1	1	1	0	1	TraesCS1A02G390200	chr1A	557932558	557937076	-	5.80907	0	1	1	1	1	1
Int_9073	TraesCS1A02G390000	chr1A	557887737	557905259	-	0	0	0	1	0	1	0	TraesCS1A02G390200	chr1A	557932558	557937076	-	5.80907	0	1	1	1	1	1
Int_7113	TraesCS1A02G390800LC	chr1A	440668103	440669257	-	0	0	0	1	0	0	0	TraesCS1A02G369800	chr1A	547324343	547333822	-	93.9799	0	1	1	1	1	1
Int_9080	TraesCS1A02G390900	chr1A	558148139	558150111	+	0	1	0	1	0	0	0	TraesCS1A02G391000	chr1A	558184883	558189224	+	3.8101	0	1	1	1	1	1
Int_9084	TraesCS1A02G391100	chr1A	558321455	558322873	+	0.0107582	1	1	1	1	1	1	TraesCS1A02G391500	chr1A	558500320	558505250	-	0	0	0	0	0	1	0
Int_9083	TraesCS1A02G391100	chr1A	558321455	558322873	+	0.0107582	1	1	1	1	1	1	TraesCS1A02G556710LC	chr1A	558489453	558490058	-	2.71031	0	1	0	1	1	1
Int_9085	TraesCS1A02G391500	chr1A	558500320	558505250	-	0	0	0	0	0	1	0	TraesCS1A02G391800	chr1A	558539923	558541668	-	1.13715	0	1	0	0	1	1
Int_9087	TraesCS1A02G391800	chr1A	558539923	558541668	-	1.13715	0	1	0	0	1	1	TraesCS1A02G392000	chr1A	558590999	558591872	+	856.828	0	1	1	1	1	1
Int_9088	TraesCS1A02G391800	chr1A	558539923	558541668	-	1.13715	0	1	0	0	1	1	TraesCS1A02G392300	chr1A	558954431	558955874	+	1.34766	0	1	1	1	1	1
Int_9094	TraesCS1A02G392700	chr1A	559590468	559590776	+	0	0	0	0	0	0	0	TraesCS1A02G392800	chr1A	559705833	559708099	-	0.0379009	1	0	1	0	0	1
Int_9101	TraesCS1A02G393300	chr1A	559881495	559881758	+	0	1	0	0	0	0	0	TraesCS1A02G393500	chr1A	559941384	559941839	-	0	1	0	1	0	0	0
Int_9127	TraesCS1A02G393700	chr1A	560177974	560181992	-	1.07697	1	0	1	1	1	1	TraesCS1A02G393900	chr1A	560248619	560249770	+	10.3274	0	0	0	0	1	1
Int_9128	TraesCS1A02G393700	chr1A	560177974	560181992	-	1.07697	1	0	1	1	1	1	TraesCS1A02G394800	chr1A	560812894	560814830	-	0	1	0	1	0	0	0
Int_9130	TraesCS1A02G393700	chr1A	560177974	560181992	-	1.07697	1	0	1	1	1	1	TraesCS1A02G395000	chr1A	560840372	560842171	+	0	1	0	1	0	0	0
Int_9126	TraesCS1A02G393700	chr1A	560177974	560181992	-	1.07697	1	0	1	1	1	1	TraesCS1A02G559000LC	chr1A	560231807	560232462	-	0	0	0	0	0	0	0
Int_9129	TraesCS1A02G393700	chr1A	560177974	560181992	-	1.07697	1	0	1	1	1	1	TraesCS1A02G560300LC	chr1A	560820643	560820870	-	0	1	0	0	0	0	0
Int_9137	TraesCS1A02G393900	chr1A	560248619	560249770	+	10.3274	0	0	0	0	1	1	TraesCS1A02G394300	chr1A	560395699	560396841	+	0.0413821	0	0	1	1	1	1
Int_9134	TraesCS1A02G393900	chr1A	560248619	560249770	+	10.3274	0	0	0	0	1	1	TraesCS1A02G559300LC	chr1A	560303406	560303900	-	0.0769982	1	0	0	0	0	1
Int_9136	TraesCS1A02G393900	chr1A	560248619	560249770	+	10.3274	0	0	0	0	1	1	TraesCS1A02G559600LC	chr1A	560376913	560378046	+	0	1	0	1	0	0	0
Int_9138	TraesCS1A02G394000	chr1A	560260083	560263148	-	0	0	0	0	0	0	0	TraesCS1A02G559300LC	chr1A	560303406	560303900	-	0.0769982	1	0	0	0	0	1
Int_9141	TraesCS1A02G394300	chr1A	560395699	560396841	+	0.0413821	0	0	1	1	1	1	TraesCS1A02G394500	chr1A	560456487	560463748	+	0.68841	1	0	0	0	1	1
Int_9142	TraesCS1A02G394300	chr1A	560395699	560396841	+	0.0413821	0	0	1	1	1	1	TraesCS1A02G394500	chr1A	560456487	560463748	+	0.68841	1	0	0	0	1	1
Int_9143	TraesCS1A02G394400	chr1A	560402035	560407035	-	16.1547	0	1	1	1	1	1	TraesCS1A02G394500	chr1A	560456487	560463748	+	0.68841	1	0	0	0	1	1
Int_9144	TraesCS1A02G394400	chr1A	560402035	560407035	-	16.1547	0	1	1	1	1	1	TraesCS1A02G394500	chr1A	560456487	560463748	+	0.68841	1	0	0	0	1	1
Int_7152	TraesCS1A02G394500LC	chr1A	444420021	444420389	-	0	0	0	1	0	0	0	TraesCS1A02G518700LC	chr1A	544160137	544175012	-	0.912868	0	1	1	1	1	1
Int_9161	TraesCS1A02G394800	chr1A	560812894	560814830	-	0	1	0	1	0	0	0	TraesCS1A02G395000	chr1A	560840372	560842171	+	0	1	0	1	0	0	0
Int_9163	TraesCS1A02G395100	chr1A	560878504	560882077	-	4.4638	1	1	1	1	1	1	TraesCS1A02G395200	chr1A	560946979	560952119	-	50.0599	0	1	1	1	1	1
Int_9180	TraesCS1A02G395400	chr1A	561280194	561282249	+	0.0777363	0	0	1	1	1	1	TraesCS1A02G395500	chr1A	561333203	561333506	+	0	0	0	0	0	0	0
Int_7179	TraesCS1A02G395400LC	chr1A	445930567	445931075	-	0	0	0	1	1	1	0	TraesCS1A02G254600	chr1A	446123318	446132512	-	4.55896	0	1	1	1	1	1
Int_9181	TraesCS1A02G395500	chr1A	561333203	561333506	+	0	0	0	0	0	0	0	TraesCS1A02G562700LC	chr1A	561376229	561380142	+	0	1	0	1	0	0	0
Int_9181	TraesCS1A02G395500	chr1A	561333203	561333506	+	0	0	0	0	0	0	0	TraesCS1A02G562700LC	chr1A	561377981	561379703	+	0	1	0	1	0	0	0
Int_9189	TraesCS1A02G395800	chr1A	561496766	561497723	+	0.0433481	1	0	1	0	1	1	TraesCS1A02G395900	chr1A	561595858	561596417	-	0	1	0	0	0	0	0
Int_9187	TraesCS1A02G395800	chr1A	561496766	561497723	+	0.0433481	1	0	1	0	1	1	TraesCS1A02G563200LC	chr1A	561524179	561524328	-	0	1	0	0	0	0	0
Int_9199	TraesCS1A02G396000	chr1A	561967125	561976767	+	6.17187	1	1	1	1	1	1	TraesCS1A02G396100	chr1A	562031785	562035379	-	2.18151	0	0	0	0	1	1
Int_9207	TraesCS1A02G396400	chr1A	562316367	562321517	+	0.487583	0	1	1	1	1	1	TraesCS1A02G565100LC	chr1A	562733677	562733890	-	0	1	0	0	0	0	0
Int_9214	TraesCS1A02G396500	chr1A	562585471	562588554	+	0.858209	0	1	1	1	1	1	TraesCS1A02G565100LC	chr1A	562733677	562733890	-	0	1	0	0	0	0	0
Int_7237	TraesCS1A02G397700LC	chr1A	449173153	449173473	+	12.5708	0	1	1	1	1	1	TraesCS1A02G417200LC	chr1A	471471363	471475937	-	4.55041	0	1	1	1	1	1
Int_9224	TraesCS1A02G398100	chr1A	563594961	563599215	-	0	1	0	0	0	0	0	TraesCS1A02G426500	chr1A	581255339	581255539	+	0	0	0	0	0	0	0
Int_9226	TraesCS1A02G398300	chr1A	563678782	563684009	+	1.4348	0	1	1	1	1	1	TraesCS1A02G398900	chr1A	563764608	563766880	+	0.227556	0	1	1	1	1	1
Int_9227	TraesCS1A02G398700	chr1A	563722766	563723242	+	0	0	0	0	0	0	0	TraesCS1A02G398900	chr1A	563764608	563766880	+	0.227556	0	1	1	1	1	1
Int_7248	TraesCS1A02G398900LC	chr1A	449621368	449622519	-	0.0135347	1	0	1	0	0	1	TraesCS1A02G257700	chr1A	449805942	449807186	-	0	1	0	1	1	0	0
Int_7248	TraesCS1A02G398900LC	chr1A	449621368	449622519	-	0.0135347	1	0	1	0	0	1	TraesCS1A02G257700	chr1A	449806236	449807186	-	0	1	0	1	1	0	0
Int_9229	TraesCS1A02G399600	chr1A	564084739	564087493	+	3.75039	0	1	1	1	1	1	TraesCS1A02G400000	chr1A	564139542	564140223	-	0.196509	0	1	1	1	1	1
Int_9230	TraesCS1A02G399800	chr1A	564100030	564102644	+	18.6406	0	1	1	1	1	1	TraesCS1A02G400000	chr1A	564139542	564140223	-	0.196509	0	1	1	1	1	1
Int_9231	TraesCS1A02G399800	chr1A	564100030	564102644	+	18.6406	0	1	1	1	1	1	TraesCS1A02G568900LC	chr1A	564181859	564184109	+	0.177782	0	0	0	0	0	1
Int_9237	TraesCS1A02G400500	chr1A	564392367	564395626	-	3.56202	0	1	1	1	1	1	TraesCS1A02G400800	chr1A	564567307	564568449	+	0	1	0	0	0	0	0
Int_9238	TraesCS1A02G401500	chr1A	565009754	565010526	+	0	0	0	0	0	0	0	TraesCS1A02G572100LC	chr1A	565061260	565061505	+	0	0	0	0	0	0	0
Int_9240	TraesCS1A02G401600	chr1A	565021713	565022206	+	0	0	0	0	0	0	0	TraesCS1A02G401700	chr1A	565085889	565086380	+	0	0	0	0	0	0	0
Int_9239	TraesCS1A02G401600	chr1A	565021713	565022206	+	0	0	0	0	0	0	0	TraesCS1A02G572100LC	chr1A	565061260	565061505	+	0	0	0	0	0	0	0
Int_9252	TraesCS1A02G402600	chr1A	566123959	566124144	+	0	0	0	0	0	0	0	TraesCS1A02G574700LC	chr1A	566221631	566226222	-	0.0029909	0	0	0	0	0	1
Int_9256	TraesCS1A02G402900	chr1A	566480047	566483482	-	8.3262	0	1	1	1	1	1	TraesCS1A02G403300	chr1A	566564178	566564978	+	1378.66	0	0	1	1	1	1
Int_9256	TraesCS1A02G402900	chr1A	566480047	566483482	-	8.3262	0	1	1	1	1	1	TraesCS1A02G403300	chr1A	566564744	566564978	+	1378.66	0	0	1	1	1	1
Int_9258	TraesCS1A02G403500	chr1A	566634373	566651752	+	0.95828	0	1	0	1	1	1	TraesCS1A02G403600	chr1A	566679254	566684718	+	0	1	0	0	0	1	0
Int_7385	TraesCS1A02G403600LC	chr1A	458402299	458402856	-	0	0	0	1	0	0	0	TraesCS1A02G263000	chr1A	458504528	458507240	+	27.0076	0	1	1	1	1	1
Int_9274	TraesCS1A02G404400	chr1A	567986877	567988830	-	0.0257951	1	0	1	1	1	1	TraesCS1A02G404600	chr1A	568025208	568028524	-	0	1	0	0	0	0	0
Int_9275	TraesCS1A02G404400	chr1A	567986877	567988830	-	0.0257951	1	0	1	1	1	1	TraesCS1A02G578400LC	chr1A	568046583	568047038	-	0	1	0	0	0	0	0
Int_9276	TraesCS1A02G404500	chr1A	568008271	568014103	+	65.5768	0	1	1	1	1	1	TraesCS1A02G578400LC	chr1A	568046583	568047038	-	0	1	0	0	0	0	0
Int_9284	TraesCS1A02G405800	chr1A	568543500	568547764	+	7.66302	0	1	1	1	1	1	TraesCS1A02G406000	chr1A	568696506	568698299	+	0	1	0	1	0	0	0
Int_9285	TraesCS1A02G405800	chr1A	568543500	568547764	+	7.66302	0	1	1	1	1	1	TraesCS1A02G406100	chr1A	568716252	568717755	-	0	0	0	0	0	0	0
Int_9287	TraesCS1A02G405800	chr1A	568543500	568547764	+	7.66302	0	1	1	1	1	1	TraesCS1A02G406300	chr1A	568788864	568790654	+	1.64643	0	0	1	0	1	1
Int_9289	TraesCS1A02G406000	chr1A	568696506	568698299	+	0	1	0	1	0	0	0	TraesCS1A02G406200	chr1A	568727578	568730565	-	1.59033	0	1	1	1	1	1
Int_9292	TraesCS1A02G406200	chr1A	568727578	568730565	-	1.59033	0	1	1	1	1	1	TraesCS1A02G406300	chr1A	568788864	568790654	+	1.64643	0	0	1	0	1	1
Int_9307	TraesCS1A02G407200	chr1A	569680001	569680541	-	0	1	0	0	0	0	0	TraesCS1A02G581700LC	chr1A	569738586	569739313	+	0	0	0	0	0	0	0
Int_9309	TraesCS1A02G407600	chr1A	570131664	570140605	+	44.393	1	1	1	1	1	1	TraesCS1A02G408100	chr1A	570248321	570248842	+	0.0380119	0	0	1	0	1	1
Int_9311	TraesCS1A02G408400	chr1A	570277769	570280445	-	0.0102436	0	0	1	0	1	1	TraesCS1A02G583900LC	chr1A	570387532	570388644	-	0	0	0	1	0	0	0
Int_7452	TraesCS1A02G409000LC	chr1A	463231253	463235318	+	0	1	0	1	1	1	0	TraesCS1A02G268500	chr1A	463288263	463291701	-	3.48344	0	1	1	1	1	1
Int_9327	TraesCS1A02G409500	chr1A	571171129	571172154	-	0	0	0	0	0	0	0	TraesCS1A02G409600	chr1A	571269579	571281317	-	0.0681573	0	1	1	1	1	1
Int_9327	TraesCS1A02G409500	chr1A	571171129	571172154	-	0	0	0	0	0	0	0	TraesCS1A02G409600	chr1A	571281311	571281317	-	0.0681573	0	1	1	1	1	1
Int_9330	TraesCS1A02G409600	chr1A	571269579	571281317	-	0.0681573	0	1	1	1	1	1	TraesCS1A02G409900	chr1A	571344494	571348249	+	0.996275	0	0	1	1	1	1
Int_9330	TraesCS1A02G409600	chr1A	571281311	571281317	-	0.0681573	0	1	1	1	1	1	TraesCS1A02G409900	chr1A	571344494	571348249	+	0.996275	0	0	1	1	1	1
Int_9331	TraesCS1A02G409600	chr1A	571269579	571281317	-	0.0681573	0	1	1	1	1	1	TraesCS1A02G409900	chr1A	571344494	571348249	+	0.996275	0	0	1	1	1	1
Int_9331	TraesCS1A02G409600	chr1A	571281311	571281317	-	0.0681573	0	1	1	1	1	1	TraesCS1A02G409900	chr1A	571344494	571348249	+	0.996275	0	0	1	1	1	1
Int_9332	TraesCS1A02G409900	chr1A	571344494	571348249	+	0.996275	0	0	1	1	1	1	TraesCS1A02G410100	chr1A	571573873	571574524	-	0	1	0	1	0	0	0
Int_9333	TraesCS1A02G409900	chr1A	571344494	571348249	+	0.996275	0	0	1	1	1	1	TraesCS1A02G410300	chr1A	571653043	571654578	+	14.4707	0	1	1	1	1	1
Int_9334	TraesCS1A02G410100	chr1A	571573873	571574524	-	0	1	0	1	0	0	0	TraesCS1A02G410300	chr1A	571653043	571654578	+	14.4707	0	1	1	1	1	1
Int_9337	TraesCS1A02G410600	chr1A	571743791	571744492	+	0	1	0	1	0	1	0	TraesCS1A02G410700	chr1A	571787041	571787784	+	0.18624	0	1	1	1	1	1
Int_9338	TraesCS1A02G410700	chr1A	571787041	571787784	+	0.18624	0	1	1	1	1	1	TraesCS1A02G411000	chr1A	571881557	571881754	-	0	1	0	1	0	0	0
Int_7461	TraesCS1A02G411300LC	chr1A	465301397	465301969	-	0	0	0	1	0	1	0	TraesCS1A02G271900	chr1A	465339160	465340235	-	0	0	0	1	0	1	0
Int_9342	TraesCS1A02G411500	chr1A	572019892	572023146	-	2.85446	0	1	1	1	1	1	TraesCS1A02G586700LC	chr1A	572239918	572240325	-	0	1	0	1	0	1	0
Int_9344	TraesCS1A02G411700	chr1A	572334701	572336969	+	0.500502	0	1	1	1	1	1	TraesCS1A02G412000	chr1A	572359768	572361404	-	0	1	0	1	1	0	0
Int_9356	TraesCS1A02G412900	chr1A	573060338	573065094	-	16.6693	0	1	1	1	1	1	TraesCS1A02G413200	chr1A	573182469	573219053	-	0.365418	0	1	1	1	1	1
Int_9356	TraesCS1A02G412900	chr1A	573060338	573065094	-	16.6693	0	1	1	1	1	1	TraesCS1A02G413200	chr1A	573206138	573207281	-	0.365418	0	1	1	1	1	1
Int_9356	TraesCS1A02G412900	chr1A	573060338	573065094	-	16.6693	0	1	1	1	1	1	TraesCS1A02G413200	chr1A	573209413	573209793	-	0.365418	0	1	1	1	0	1
Int_9356	TraesCS1A02G412900	chr1A	573060338	573065094	-	16.6693	0	1	1	1	1	1	TraesCS1A02G413200	chr1A	573210345	573217204	-	0.365418	0	1	1	0	1	1
Int_9359	TraesCS1A02G413300	chr1A	573230410	573233761	+	7.92941	0	1	1	1	1	1	TraesCS1A02G413600	chr1A	573319120	573323634	+	1.37147	0	1	1	1	1	1
Int_9364	TraesCS1A02G414700	chr1A	573944098	573944601	-	0.0662148	1	0	1	0	1	1	TraesCS1A02G590800LC	chr1A	574214454	574214957	-	0	0	0	1	0	0	0
Int_9367	TraesCS1A02G415200	chr1A	574336004	574341165	-	75.2245	0	1	1	1	1	1	TraesCS1A02G415500	chr1A	574392739	574394889	+	0	1	0	1	0	0	0
Int_9369	TraesCS1A02G415200	chr1A	574336004	574341165	-	75.2245	0	1	1	1	1	1	TraesCS1A02G415700	chr1A	574472319	574483821	-	0.162759	0	1	1	1	1	1
Int_9369	TraesCS1A02G415200	chr1A	574336004	574341165	-	75.2245	0	1	1	1	1	1	TraesCS1A02G415700	chr1A	574481227	574482869	-	0.162759	0	1	1	1	1	1
Int_9371	TraesCS1A02G415500	chr1A	574392739	574394889	+	0	1	0	1	0	0	0	TraesCS1A02G415700	chr1A	574472319	574483821	-	0.162759	0	1	1	1	1	1
Int_9371	TraesCS1A02G415500	chr1A	574392739	574394889	+	0	1	0	1	0	0	0	TraesCS1A02G415700	chr1A	574481227	574482869	-	0.162759	0	1	1	1	1	1
Int_9372	TraesCS1A02G415700	chr1A	574472319	574483821	-	0.162759	0	1	1	1	1	1	TraesCS1A02G415900	chr1A	574538090	574542461	-	0	0	0	0	0	0	0
Int_9372	TraesCS1A02G415700	chr1A	574481227	574482869	-	0.162759	0	1	1	1	1	1	TraesCS1A02G415900	chr1A	574538090	574542461	-	0	0	0	0	0	0	0
Int_9373	TraesCS1A02G415700	chr1A	574472319	574483821	-	0.162759	0	1	1	1	1	1	TraesCS1A02G415900	chr1A	574538090	574542461	-	0	0	0	0	0	0	0
Int_9373	TraesCS1A02G415700	chr1A	574481227	574482869	-	0.162759	0	1	1	1	1	1	TraesCS1A02G415900	chr1A	574538090	574542461	-	0	0	0	0	0	0	0
Int_9374	TraesCS1A02G415700	chr1A	574472319	574483821	-	0.162759	0	1	1	1	1	1	TraesCS1A02G416000	chr1A	574639871	574644410	-	2.57619	0	1	1	1	1	1
Int_9374	TraesCS1A02G415700	chr1A	574481227	574482869	-	0.162759	0	1	1	1	1	1	TraesCS1A02G416000	chr1A	574639871	574644410	-	2.57619	0	1	1	1	1	1
Int_9375	TraesCS1A02G415700	chr1A	574472319	574483821	-	0.162759	0	1	1	1	1	1	TraesCS1A02G592300LC	chr1A	574661883	574664645	+	0.0340862	1	0	0	0	1	1
Int_9375	TraesCS1A02G415700	chr1A	574481227	574482869	-	0.162759	0	1	1	1	1	1	TraesCS1A02G592300LC	chr1A	574661883	574664645	+	0.0340862	1	0	0	0	1	1
Int_9376	TraesCS1A02G415900	chr1A	574538090	574542461	-	0	0	0	0	0	0	0	TraesCS1A02G416000	chr1A	574639871	574644410	-	2.57619	0	1	1	1	1	1
Int_9377	TraesCS1A02G416000	chr1A	574639871	574644410	-	2.57619	0	1	1	1	1	1	TraesCS1A02G592400LC	chr1A	574800066	574800768	+	2.3407	0	1	1	1	1	1
Int_9382	TraesCS1A02G416300	chr1A	574681461	574682057	-	0	0	0	1	0	0	0	TraesCS1A02G416400	chr1A	574727696	574728169	+	0	0	0	0	0	0	0
Int_9385	TraesCS1A02G416400	chr1A	574727696	574728169	+	0	0	0	0	0	0	0	TraesCS1A02G592400LC	chr1A	574800066	574800768	+	2.3407	0	1	1	1	1	1
Int_9390	TraesCS1A02G416800	chr1A	574997303	575002158	-	0	1	0	1	0	1	0	TraesCS1A02G416900	chr1A	575119607	575125114	-	0.189983	0	0	0	0	1	1
Int_9394	TraesCS1A02G416900	chr1A	575119607	575125114	-	0.189983	0	0	0	0	1	1	TraesCS1A02G593700LC	chr1A	575174885	575175583	-	0	1	0	0	0	0	0
Int_9397	TraesCS1A02G417000	chr1A	575206506	575211347	+	0.461106	0	1	1	1	1	1	TraesCS1A02G417200	chr1A	575244998	575245571	-	0.263393	0	0	0	0	0	1
Int_9399	TraesCS1A02G417400	chr1A	575361796	575370366	+	2.29307	0	1	1	1	1	1	TraesCS1A02G417800	chr1A	575581119	575586523	+	0.0643511	0	0	1	1	1	1
Int_9402	TraesCS1A02G417500	chr1A	575383988	575386997	+	1.62098	0	1	1	1	1	1	TraesCS1A02G417700	chr1A	575465417	575466779	-	0.265181	0	1	1	1	1	1
Int_9404	TraesCS1A02G417500	chr1A	575383988	575386997	+	1.62098	0	1	1	1	1	1	TraesCS1A02G594300LC	chr1A	575538896	575542083	+	3.0489	0	1	1	1	1	1
Int_9411	TraesCS1A02G417700	chr1A	575465417	575466779	-	0.265181	0	1	1	1	1	1	TraesCS1A02G594300LC	chr1A	575538896	575542083	+	3.0489	0	1	1	1	1	1
Int_9420	TraesCS1A02G418200	chr1A	575671966	575673602	+	0	1	0	1	0	0	0	TraesCS1A02G418300	chr1A	575736809	575741899	-	4.84119	0	1	1	1	1	1
Int_9422	TraesCS1A02G418300	chr1A	575736809	575741899	-	4.84119	0	1	1	1	1	1	TraesCS1A02G418500	chr1A	575798303	575800246	+	0.00758342	0	1	1	1	1	1
Int_9426	TraesCS1A02G419000	chr1A	576065343	576065888	-	15.6712	0	0	1	0	1	1	TraesCS1A02G419300	chr1A	576202877	576203569	-	1.5454	0	0	0	0	0	1
Int_9428	TraesCS1A02G419400	chr1A	576219770	576222349	+	2.35259	0	1	1	1	1	1	TraesCS1A02G597100LC	chr1A	576333537	576344809	+	1.8712	0	1	1	1	1	1
Int_9428	TraesCS1A02G419400	chr1A	576219770	576222349	+	2.35259	0	1	1	1	1	1	TraesCS1A02G597100LC	chr1A	576342095	576344809	+	1.8712	0	1	1	1	1	1
Int_9429	TraesCS1A02G419400	chr1A	576219770	576222349	+	2.35259	0	1	1	1	1	1	TraesCS1A02G597200LC	chr1A	576363620	576366192	+	0	1	0	0	0	0	0
Int_9441	TraesCS1A02G419700	chr1A	576490921	576491867	-	0	0	0	0	0	1	0	TraesCS1A02G419800	chr1A	576532265	576536543	-	0	0	0	1	0	0	0
Int_9443	TraesCS1A02G420000	chr1A	576609051	576615791	+	0.0720302	0	1	1	0	1	1	TraesCS1A02G420200	chr1A	576665920	576669635	-	0.694221	0	1	1	1	1	1
Int_9444	TraesCS1A02G420100	chr1A	576636089	576637427	+	3.97962	0	0	1	0	1	1	TraesCS1A02G420200	chr1A	576665920	576669635	-	0.694221	0	1	1	1	1	1
Int_9450	TraesCS1A02G420700	chr1A	577274617	577276090	-	0.155528	1	1	1	1	1	1	TraesCS1A02G420800	chr1A	577307622	577313842	-	4.70345	0	1	1	1	1	1
Int_9450	TraesCS1A02G420700	chr1A	577274940	577275908	-	0.155528	1	1	1	1	0	1	TraesCS1A02G420800	chr1A	577307622	577313842	-	4.70345	0	1	1	1	1	1
Int_9454	TraesCS1A02G420900	chr1A	577461313	577464912	+	16.6958	0	1	1	1	1	1	TraesCS1A02G421100	chr1A	577508919	577509161	+	0	0	0	1	1	0	0
Int_9455	TraesCS1A02G421100	chr1A	577508919	577509161	+	0	0	0	1	1	0	0	TraesCS1A02G421500	chr1A	577704881	577706887	-	0	1	0	1	0	0	0
Int_9461	TraesCS1A02G421400	chr1A	577634184	577637276	-	0.0280711	0	0	1	0	1	1	TraesCS1A02G421500	chr1A	577704881	577706887	-	0	1	0	1	0	0	0
Int_9464	TraesCS1A02G421500	chr1A	577704881	577706887	-	0	1	0	1	0	0	0	TraesCS1A02G421900	chr1A	577820458	577821778	-	0.41287	0	1	0	1	1	1
Int_9466	TraesCS1A02G422400	chr1A	577920509	577927598	+	4.52691	0	1	1	1	1	1	TraesCS1A02G422500	chr1A	577985321	577987238	+	0	1	0	1	0	0	0
Int_9468	TraesCS1A02G422700	chr1A	578021877	578025030	+	2.5867	0	1	1	1	1	1	TraesCS1A02G422800	chr1A	578196408	578199395	+	2.68718	1	1	1	1	1	1
Int_9470	TraesCS1A02G422900	chr1A	578206147	578208705	-	5.42417	0	0	1	1	1	1	TraesCS1A02G423000	chr1A	578355283	578357056	-	0	1	0	1	0	1	0
Int_9490	TraesCS1A02G424400	chr1A	579533509	579535313	-	0	1	0	1	0	0	0	TraesCS1A02G424500	chr1A	579574092	579576186	-	0	1	0	0	0	1	0
Int_9523	TraesCS1A02G427100	chr1A	581580561	581586056	+	4.98042	0	1	1	1	1	1	TraesCS1A02G427400	chr1A	581828761	581832944	-	0.335388	0	1	1	1	1	1
Int_9523	TraesCS1A02G427100	chr1A	581580561	581586056	+	4.98042	0	1	1	1	1	1	TraesCS1A02G427400	chr1A	581830778	581831233	-	0.335388	0	1	1	1	0	1
Int_9527	TraesCS1A02G427400	chr1A	581828761	581832944	-	0.335388	0	1	1	1	1	1	TraesCS1A02G427500	chr1A	581867727	581870592	-	2.50876	0	1	1	1	1	1
Int_9527	TraesCS1A02G427400	chr1A	581830778	581831233	-	0.335388	0	1	1	1	0	1	TraesCS1A02G427500	chr1A	581867727	581870592	-	2.50876	0	1	1	1	1	1
Int_9528	TraesCS1A02G427500	chr1A	581867727	581870592	-	2.50876	0	1	1	1	1	1	TraesCS1A02G427800	chr1A	581915150	581916438	+	0	0	0	0	0	0	0
Int_9529	TraesCS1A02G427800	chr1A	581915150	581916438	+	0	0	0	0	0	0	0	TraesCS1A02G605900LC	chr1A	581940813	581941839	+	0	1	0	0	0	0	0
Int_9531	TraesCS1A02G428600	chr1A	582360442	582361906	-	0.10887	0	1	1	1	1	1	TraesCS1A02G606900LC	chr1A	582410951	582416254	-	0.627176	0	1	1	1	1	1
Int_9535	TraesCS1A02G429000	chr1A	582642475	582642954	+	0	0	0	1	0	0	0	TraesCS1A02G429300	chr1A	582693445	582695295	-	0	1	0	1	0	0	0
Int_9535	TraesCS1A02G429000	chr1A	582642475	582642954	+	0	0	0	1	0	0	0	TraesCS1A02G429300	chr1A	582693844	582694749	-	0	1	0	1	0	0	0
Int_9536	TraesCS1A02G429700	chr1A	582825345	582829643	-	0	1	0	0	0	1	0	TraesCS1A02G430100	chr1A	582857866	582860067	+	0.0199122	0	0	0	0	1	1
Int_7728	TraesCS1A02G429900LC	chr1A	482825625	482833878	+	0	0	0	1	0	1	0	TraesCS1A02G615900LC	chr1A	586115134	586120581	-	0.0159076	1	0	1	0	0	1
Int_9547	TraesCS1A02G431800	chr1A	583923821	583927273	+	0.284858	0	0	1	1	1	1	TraesCS1A02G431900	chr1A	583989305	583991247	-	0	0	1	1	1	1	0
Int_9549	TraesCS1A02G432100	chr1A	584069722	584072287	-	0	0	0	0	0	1	0	TraesCS1A02G432500	chr1A	584338972	584340816	-	0.00803028	0	0	0	0	1	1
Int_9551	TraesCS1A02G432900	chr1A	584468935	584480601	-	3.20482	0	1	1	1	1	1	TraesCS1A02G433000	chr1A	584506329	584509916	+	4.68117	0	1	1	1	1	1
Int_9553	TraesCS1A02G432900	chr1A	584468935	584480601	-	3.20482	0	1	1	1	1	1	TraesCS1A02G433200	chr1A	584538140	584539407	+	0	0	0	0	0	0	0
Int_9563	TraesCS1A02G435400	chr1A	585843648	585845285	-	0	1	0	0	0	0	0	TraesCS1A02G435500	chr1A	585920321	585923316	-	0	1	0	0	0	0	0
Int_9573	TraesCS1A02G435700	chr1A	586314004	586318441	-	0.498693	0	0	0	1	1	1	TraesCS1A02G435800	chr1A	586330531	586348176	-	0.094333	0	0	0	0	1	1
Int_9575	TraesCS1A02G435800	chr1A	586330531	586348176	-	0.094333	0	0	0	0	1	1	TraesCS1A02G435900	chr1A	586402521	586403581	-	0	0	0	0	0	0	0
Int_9577	TraesCS1A02G435800	chr1A	586330531	586348176	-	0.094333	0	0	0	0	1	1	TraesCS1A02G435900	chr1A	586402521	586403581	-	0	0	0	0	0	0	0
Int_9579	TraesCS1A02G435900	chr1A	586402521	586403581	-	0	0	0	0	0	0	0	TraesCS1A02G616300LC	chr1A	586511099	586511404	+	4.42305	0	1	1	1	1	1
Int_9580	TraesCS1A02G436500	chr1A	586717508	586720673	-	0.194293	1	0	1	1	1	1	TraesCS1A02G436900	chr1A	586912538	586916052	+	0.818224	0	0	1	1	1	1
Int_9581	TraesCS1A02G436500	chr1A	586717508	586720673	-	0.194293	1	0	1	1	1	1	TraesCS1A02G436900	chr1A	586912538	586916052	+	0.818224	0	0	1	1	1	1
Int_7855	TraesCS1A02G436700LC	chr1A	489239974	489241074	+	0	1	0	1	0	1	0	TraesCS1A02G294300	chr1A	489278196	489282215	+	0	1	0	1	0	1	0
Int_9583	TraesCS1A02G436900	chr1A	586912538	586916052	+	0.818224	0	0	1	1	1	1	TraesCS1A02G616800LC	chr1A	586950561	586951307	+	0.177688	1	1	1	0	0	1
Int_9595	TraesCS1A02G437600	chr1A	587359674	587362070	-	0.737243	0	1	1	1	1	1	TraesCS1A02G437700	chr1A	587384725	587387840	-	0.421599	0	1	1	1	0	1
Int_9595	TraesCS1A02G437600	chr1A	587359674	587362070	-	0.737243	0	1	1	1	1	1	TraesCS1A02G437700	chr1A	587387191	587387603	-	0.421599	0	1	1	1	0	1
Int_9606	TraesCS1A02G438000	chr1A	587821098	587825403	+	0	1	0	1	0	0	0	TraesCS1A02G438100	chr1A	587862912	587871174	+	0	1	0	0	0	0	0
Int_9606	TraesCS1A02G438000	chr1A	587821098	587825403	+	0	1	0	1	0	0	0	TraesCS1A02G438100	chr1A	587863924	587864361	+	0	1	0	0	0	0	0
Int_9606	TraesCS1A02G438000	chr1A	587821098	587825403	+	0	1	0	1	0	0	0	TraesCS1A02G438100	chr1A	587866427	587867097	+	0	1	0	0	0	0	0
Int_9608	TraesCS1A02G438000	chr1A	587821098	587825403	+	0	1	0	1	0	0	0	TraesCS1A02G618100LC	chr1A	587926690	587927316	-	0	1	0	0	0	0	0
Int_9610	TraesCS1A02G438100	chr1A	587862912	587871174	+	0	1	0	0	0	0	0	TraesCS1A02G618100LC	chr1A	587926690	587927316	-	0	1	0	0	0	0	0
Int_9610	TraesCS1A02G438100	chr1A	587863924	587864361	+	0	1	0	0	0	0	0	TraesCS1A02G618100LC	chr1A	587926690	587927316	-	0	1	0	0	0	0	0
Int_9610	TraesCS1A02G438100	chr1A	587866427	587867097	+	0	1	0	0	0	0	0	TraesCS1A02G618100LC	chr1A	587926690	587927316	-	0	1	0	0	0	0	0
Int_9615	TraesCS1A02G438400	chr1A	588096748	588098950	+	0	1	0	0	0	1	0	TraesCS1A02G438500	chr1A	588118029	588120234	-	0	1	0	0	0	0	0
Int_9627	TraesCS1A02G439300	chr1A	588899646	588903928	+	0.849052	0	0	0	0	1	1	TraesCS1A02G439500	chr1A	589020797	589033857	+	3.57021	0	1	1	1	1	1
Int_9628	TraesCS1A02G440200	chr1A	589440075	589444328	+	21.5313	0	1	1	1	1	1	TraesCS1A02G440600	chr1A	589499183	589500727	-	0	1	0	0	0	1	0
Int_9635	TraesCS1A02G441200	chr1A	589820460	589822655	+	0.780731	1	1	1	1	1	1	TraesCS1A02G625100LC	chr1A	589866290	589867231	-	0.223816	0	0	0	0	1	1
Int_7909	TraesCS1A02G441400LC	chr1A	493526863	493542804	-	0	1	0	1	0	1	0	TraesCS1A02G338500	chr1A	528063693	528073298	+	1.96581	0	1	1	1	1	1
Int_7909	TraesCS1A02G441400LC	chr1A	493526863	493542804	-	0	1	0	1	0	1	0	TraesCS1A02G338500	chr1A	528064927	528067271	+	1.96581	0	1	1	1	1	1
Int_7909	TraesCS1A02G441400LC	chr1A	493540167	493540910	-	0	1	0	1	0	0	0	TraesCS1A02G338500	chr1A	528063693	528073298	+	1.96581	0	1	1	1	1	1
Int_7909	TraesCS1A02G441400LC	chr1A	493540167	493540910	-	0	1	0	1	0	0	0	TraesCS1A02G338500	chr1A	528064927	528067271	+	1.96581	0	1	1	1	1	1
Int_9645	TraesCS1A02G442100	chr1A	590766574	590768281	-	1.00939	0	1	1	1	1	1	TraesCS1A02G628600LC	chr1A	590826717	590831195	+	1.89126	0	0	0	0	0	1
Int_9647	TraesCS1A02G442500	chr1A	591147143	591152457	-	9.23789	0	1	1	1	1	1	TraesCS1A02G629500LC	chr1A	591292406	591293062	-	0	0	0	1	0	0	0
Int_9659	TraesCS1A02G444200	chr1A	592308531	592312286	+	4.12361	0	0	1	0	1	1	TraesCS1A02G630600LC	chr1A	592540336	592540875	+	0	1	0	0	0	0	0
Int_9673	TraesCS1A02G445200	chr1A	592924097	592925868	+	0	0	0	0	0	0	0	TraesCS1A02G445400	chr1A	592992933	592995118	+	0.213754	0	0	0	0	0	1
Int_8015	TraesCS1A02G450200LC	chr1A	498060631	498061575	-	0	0	0	0	1	1	0	TraesCS1A02G305800	chr1A	498162701	498168173	+	3.56775	0	1	1	1	1	1
Int_8057	TraesCS1A02G452800LC	chr1A	499758416	499763641	+	0.0187434	0	1	1	1	1	1	TraesCS1A02G309000	chr1A	499807479	499809182	-	0	0	0	1	0	1	0
Int_8063	TraesCS1A02G453800LC	chr1A	500052551	500063054	-	0	0	0	0	0	0	0	TraesCS1A02G309400	chr1A	500341220	500343586	-	0	0	0	1	0	0	0
Int_8063	TraesCS1A02G453800LC	chr1A	500052551	500063054	-	0	0	0	0	0	0	0	TraesCS1A02G309400	chr1A	500342134	500342719	-	0	0	0	1	0	0	0
Int_8064	TraesCS1A02G453800LC	chr1A	500052551	500063054	-	0	0	0	0	0	0	0	TraesCS1A02G309400	chr1A	500341220	500343586	-	0	0	0	1	0	0	0
Int_8064	TraesCS1A02G453800LC	chr1A	500052551	500063054	-	0	0	0	0	0	0	0	TraesCS1A02G309400	chr1A	500342134	500342719	-	0	0	0	1	0	0	0
Int_8065	TraesCS1A02G453800LC	chr1A	500052551	500063054	-	0	0	0	0	0	0	0	TraesCS1A02G333100	chr1A	521286013	521287322	-	0	0	0	0	0	0	0
Int_8079	TraesCS1A02G455200LC	chr1A	500818093	500820894	+	0	0	1	1	0	1	0	TraesCS1A02G310200	chr1A	500841042	500842907	-	0	0	0	1	0	1	0
Int_8083	TraesCS1A02G455400LC	chr1A	500899649	500900497	+	0.0185965	1	0	0	0	0	1	TraesCS1A02G310300	chr1A	500960302	500962329	+	0	1	0	1	0	0	0
Int_8084	TraesCS1A02G455400LC	chr1A	500899649	500900497	+	0.0185965	1	0	0	0	0	1	TraesCS1A02G315600	chr1A	507078983	507084348	-	6.61765	0	1	1	1	1	1
Int_8122	TraesCS1A02G458200LC	chr1A	503458293	503462981	+	0.971521	0	1	1	1	1	1	TraesCS1A02G458300LC	chr1A	503555621	503586249	-	0.172975	0	0	0	0	1	1
Int_8123	TraesCS1A02G458200LC	chr1A	503458293	503462981	+	0.971521	0	1	1	1	1	1	TraesCS1A02G458300LC	chr1A	503555621	503586249	-	0.172975	0	0	0	0	1	1
Int_8124	TraesCS1A02G458200LC	chr1A	503458293	503462981	+	0.971521	0	1	1	1	1	1	TraesCS1A02G458300LC	chr1A	503555621	503586249	-	0.172975	0	0	0	0	1	1
Int_8126	TraesCS1A02G458200LC	chr1A	503458293	503462981	+	0.971521	0	1	1	1	1	1	TraesCS1A02G458300LC	chr1A	503555621	503586249	-	0.172975	0	0	0	0	1	1
Int_8127	TraesCS1A02G458200LC	chr1A	503458293	503462981	+	0.971521	0	1	1	1	1	1	TraesCS1A02G458300LC	chr1A	503555621	503586249	-	0.172975	0	0	0	0	1	1
Int_8125	TraesCS1A02G458200LC	chr1A	503458293	503462981	+	0.971521	0	1	1	1	1	1	TraesCS1A02G473900LC	chr1A	513740926	513745310	-	2.81994	0	0	1	1	1	1
Int_8134	TraesCS1A02G458800LC	chr1A	504090434	504102818	-	0.00448805	1	0	1	0	0	1	TraesCS1A02G572800LC	chr1A	565190694	565190945	-	0	1	0	0	0	0	0
Int_8137	TraesCS1A02G458900LC	chr1A	504248266	504250225	-	2.89359	0	1	0	1	1	1	TraesCS1A02G350000	chr1A	534940875	534943351	-	0.0131487	0	0	0	0	1	1
Int_8138	TraesCS1A02G459100LC	chr1A	504258773	504262104	-	8.72712	0	1	1	1	1	1	TraesCS1A02G312400	chr1A	504313051	504315953	+	0.0918417	1	1	1	1	1	1
Int_8139	TraesCS1A02G459100LC	chr1A	504258773	504262104	-	8.72712	0	1	1	1	1	1	TraesCS1A02G350000	chr1A	534940875	534943351	-	0.0131487	0	0	0	0	1	1
Int_8216	TraesCS1A02G463700LC	chr1A	507825676	507826356	-	0.0522298	1	0	0	1	1	1	TraesCS1A02G463800LC	chr1A	507838053	507870917	-	0.106217	1	0	1	0	1	1
Int_8217	TraesCS1A02G463800LC	chr1A	507838053	507870917	-	0.106217	1	0	1	0	1	1	TraesCS1A02G315800	chr1A	507959475	507960056	-	0	0	0	0	0	0	0
Int_8220	TraesCS1A02G464000LC	chr1A	507913063	507913527	-	0	0	0	0	0	0	0	TraesCS1A02G315800	chr1A	507959475	507960056	-	0	0	0	0	0	0	0
Int_8228	TraesCS1A02G464100LC	chr1A	508035788	508036563	-	7.30303	0	1	1	1	1	1	TraesCS1A02G464300LC	chr1A	508119127	508122507	-	3.69145	0	1	1	1	1	1
Int_8229	TraesCS1A02G464100LC	chr1A	508035788	508036563	-	7.30303	0	1	1	1	1	1	TraesCS1A02G464300LC	chr1A	508119127	508122507	-	3.69145	0	1	1	1	1	1
Int_8302	TraesCS1A02G467600LC	chr1A	510300030	510304376	-	1.72135	0	1	1	1	1	1	TraesCS1A02G319200	chr1A	510341638	510343306	-	0	0	0	1	0	0	0
Int_8316	TraesCS1A02G469200LC	chr1A	511446387	511448614	+	0.0311005	0	1	1	0	1	1	TraesCS1A02G321000	chr1A	511481306	511484164	+	0.560145	0	1	1	1	1	1
Int_8391	TraesCS1A02G477400LC	chr1A	515790735	515791151	+	0	0	0	0	0	0	0	TraesCS1A02G439900	chr1A	589109732	589111232	+	0.194375	1	0	1	1	0	1
Int_8399	TraesCS1A02G478600LC	chr1A	516366053	516366307	-	0	1	0	0	1	1	0	TraesCS1A02G325600	chr1A	516430393	516432298	+	31.885	0	1	1	1	1	1
Int_8400	TraesCS1A02G478600LC	chr1A	516366053	516366307	-	0	1	0	0	1	1	0	TraesCS1A02G325700	chr1A	516454500	516454949	+	0	0	0	0	0	0	0
Int_8402	TraesCS1A02G478600LC	chr1A	516366053	516366307	-	0	1	0	0	1	1	0	TraesCS1A02G325800	chr1A	516558476	516562933	-	0.24968	0	0	1	1	1	1
Int_8419	TraesCS1A02G479900LC	chr1A	517328389	517330791	+	6.53813	0	1	0	0	1	1	TraesCS1A02G328000	chr1A	517377219	517382632	+	0.185023	0	0	0	0	1	1
Int_8424	TraesCS1A02G480200LC	chr1A	517474260	517475270	+	0.0519282	0	0	0	0	1	1	TraesCS1A02G328600	chr1A	517497832	517503438	+	0	0	0	0	1	1	0
Int_8424	TraesCS1A02G480200LC	chr1A	517474260	517475270	+	0.0519282	0	0	0	0	1	1	TraesCS1A02G328600	chr1A	517503088	517503438	+	0	0	1	1	1	1	0
Int_8426	TraesCS1A02G480800LC	chr1A	517620154	517620549	-	0	0	0	0	0	0	0	TraesCS1A02G440600	chr1A	589499183	589500727	-	0	1	0	0	0	1	0
Int_8444	TraesCS1A02G483500LC	chr1A	518772649	518772963	-	0	0	0	0	0	0	0	TraesCS1A02G329900	chr1A	518808509	518813919	-	0	0	0	1	0	0	0
Int_8453	TraesCS1A02G485500LC	chr1A	519619899	519620120	-	0	0	0	0	0	1	0	TraesCS1A02G331200	chr1A	520337993	520344774	-	3.14796	0	1	1	1	1	1
Int_8473	TraesCS1A02G489200LC	chr1A	521933373	521942184	+	0	1	0	1	0	0	0	TraesCS1A02G489300LC	chr1A	521987039	521987275	+	0	1	0	1	0	0	0
Int_8610	TraesCS1A02G494600LC	chr1A	530160071	530162548	-	1.45249	0	0	0	1	1	1	TraesCS1A02G339800	chr1A	530203238	530208368	-	0.811778	0	1	1	1	1	1
Int_8632	TraesCS1A02G498500LC	chr1A	531662871	531666052	-	0	0	0	0	0	1	0	TraesCS1A02G343200	chr1A	531864981	531870330	+	0	1	0	1	0	1	0
Int_8680	TraesCS1A02G502600LC	chr1A	534530526	534531161	-	0.208336	0	0	0	0	0	1	TraesCS1A02G349900	chr1A	534930977	534933809	-	1.01739	0	0	1	0	1	1
Int_8687	TraesCS1A02G503800LC	chr1A	534863045	534863446	+	0.0575431	1	0	0	0	0	1	TraesCS1A02G349900	chr1A	534930977	534933809	-	1.01739	0	0	1	0	1	1
Int_8697	TraesCS1A02G506700LC	chr1A	535880935	535881654	-	0	1	0	1	0	0	0	TraesCS1A02G351600	chr1A	536067155	536068747	-	0.0466092	0	1	1	1	1	1
Int_8697	TraesCS1A02G506700LC	chr1A	535880935	535881654	-	0	1	0	1	0	0	0	TraesCS1A02G351600	chr1A	536068035	536068610	-	0.0466092	0	1	1	1	1	1
Int_8727	TraesCS1A02G511300LC	chr1A	539702622	539703629	+	1.02084	0	1	1	1	1	1	TraesCS1A02G511800LC	chr1A	539748916	539750295	-	0.0979214	0	1	1	1	1	1
Int_8727	TraesCS1A02G511300LC	chr1A	539702622	539703629	+	1.02084	0	1	1	1	1	1	TraesCS1A02G511800LC	chr1A	539748952	539750295	-	0.0979214	0	1	1	1	1	1
Int_8727	TraesCS1A02G511300LC	chr1A	539702670	539703620	+	1.02084	0	1	1	1	1	1	TraesCS1A02G511800LC	chr1A	539748916	539750295	-	0.0979214	0	1	1	1	1	1
Int_8727	TraesCS1A02G511300LC	chr1A	539702670	539703620	+	1.02084	0	1	1	1	1	1	TraesCS1A02G511800LC	chr1A	539748952	539750295	-	0.0979214	0	1	1	1	1	1
Int_8748	TraesCS1A02G512600LC	chr1A	540361226	540361624	+	0	1	0	0	0	0	0	TraesCS1A02G358700	chr1A	540401119	540402130	-	0.032578	1	0	1	0	1	1
Int_8791	TraesCS1A02G517800LC	chr1A	543780324	543780759	-	0	1	0	0	1	1	0	TraesCS1A02G363000	chr1A	543928300	543928828	+	0.16175	0	0	1	1	1	1
Int_8807	TraesCS1A02G519400LC	chr1A	544722256	544728896	+	0.501478	0	1	1	0	1	1	TraesCS1A02G366000	chr1A	544927597	544928940	+	0	1	0	1	0	1	0
Int_8806	TraesCS1A02G519400LC	chr1A	544722256	544728896	+	0.501478	0	1	1	0	1	1	TraesCS1A02G519900LC	chr1A	544815258	544815455	+	0	0	0	0	0	1	0
Int_8811	TraesCS1A02G519500LC	chr1A	544739901	544740341	+	0	1	0	0	0	0	0	TraesCS1A02G366100	chr1A	544999920	545001519	+	0	1	0	1	0	1	0
Int_8809	TraesCS1A02G519500LC	chr1A	544739901	544740341	+	0	1	0	0	0	0	0	TraesCS1A02G519900LC	chr1A	544815258	544815455	+	0	0	0	0	0	1	0
Int_8810	TraesCS1A02G519500LC	chr1A	544739901	544740341	+	0	1	0	0	0	0	0	TraesCS1A02G520100LC	chr1A	544914891	544915511	-	0	1	0	1	0	0	0
Int_8813	TraesCS1A02G519900LC	chr1A	544815258	544815455	+	0	0	0	0	0	1	0	TraesCS1A02G366000	chr1A	544927597	544928940	+	0	1	0	1	0	1	0
Int_8814	TraesCS1A02G519900LC	chr1A	544815258	544815455	+	0	0	0	0	0	1	0	TraesCS1A02G366300	chr1A	545024087	545025508	-	0	1	0	1	0	0	0
Int_8812	TraesCS1A02G519900LC	chr1A	544815258	544815455	+	0	0	0	0	0	1	0	TraesCS1A02G520100LC	chr1A	544914891	544915511	-	0	1	0	1	0	0	0
Int_8829	TraesCS1A02G520500LC	chr1A	545298480	545299507	-	0	1	0	1	0	0	0	TraesCS1A02G366400	chr1A	545331520	545334637	-	13.7403	0	1	1	1	1	1
Int_8832	TraesCS1A02G520700LC	chr1A	545633435	545635037	+	0	0	1	1	1	1	0	TraesCS1A02G520900LC	chr1A	545746980	545747249	-	3.2538	0	1	1	1	1	1
Int_8835	TraesCS1A02G520900LC	chr1A	545746980	545747249	-	3.2538	0	1	1	1	1	1	TraesCS1A02G367200	chr1A	545849620	545851303	-	0.00888139	0	0	1	1	1	1
Int_8843	TraesCS1A02G521510LC	chr1A	546041091	546044835	-	7.02331	0	1	0	1	1	1	TraesCS1A02G367700	chr1A	546178184	546179025	+	0	0	0	0	0	0	0
Int_8845	TraesCS1A02G521600LC	chr1A	546223424	546225150	-	0.00851636	1	0	1	1	1	1	TraesCS1A02G368400	chr1A	546315521	546316513	-	0	1	0	1	0	0	0
Int_8844	TraesCS1A02G521600LC	chr1A	546223424	546225150	-	0.00851636	1	0	1	1	1	1	TraesCS1A02G522000LC	chr1A	546261358	546261945	-	0	0	0	1	0	0	0
Int_8847	TraesCS1A02G522000LC	chr1A	546261358	546261945	-	0	0	0	1	0	0	0	TraesCS1A02G368400	chr1A	546315521	546316513	-	0	1	0	1	0	0	0
Int_8851	TraesCS1A02G522100LC	chr1A	546990739	546995932	+	0.348408	0	1	0	0	1	1	TraesCS1A02G405700	chr1A	568458927	568460322	-	0	0	0	0	0	0	0
Int_8865	TraesCS1A02G522800LC	chr1A	547454659	547455287	+	0	0	0	0	0	1	0	TraesCS1A02G523100LC	chr1A	547571308	547571451	-	0	0	0	0	0	0	0
Int_8870	TraesCS1A02G523200LC	chr1A	547591928	547592083	-	0	0	0	1	0	0	0	TraesCS1A02G411200	chr1A	571986755	571989201	-	0	1	0	1	0	1	0
Int_8867	TraesCS1A02G523200LC	chr1A	547591928	547592083	-	0	0	0	1	0	0	0	TraesCS1A02G523300LC	chr1A	547674942	547675591	-	0.0524424	1	0	0	0	0	1
Int_8868	TraesCS1A02G523200LC	chr1A	547591928	547592083	-	0	0	0	1	0	0	0	TraesCS1A02G523400LC	chr1A	547687306	547687449	-	5.98504	1	0	0	0	0	1
Int_8874	TraesCS1A02G523300LC	chr1A	547674942	547675591	-	0.0524424	1	0	0	0	0	1	TraesCS1A02G411200	chr1A	571986755	571989201	-	0	1	0	1	0	1	0
Int_8878	TraesCS1A02G523400LC	chr1A	547687306	547687449	-	5.98504	1	0	0	0	0	1	TraesCS1A02G411200	chr1A	571986755	571989201	-	0	1	0	1	0	1	0
Int_8875	TraesCS1A02G523400LC	chr1A	547687306	547687449	-	5.98504	1	0	0	0	0	1	TraesCS1A02G523500LC	chr1A	547728026	547733022	-	6.26292	0	1	1	1	1	1
Int_8877	TraesCS1A02G523400LC	chr1A	547687306	547687449	-	5.98504	1	0	0	0	0	1	TraesCS1A02G523700LC	chr1A	547857950	547858248	-	0	0	0	0	0	1	0
Int_8882	TraesCS1A02G523500LC	chr1A	547728026	547733022	-	6.26292	0	1	1	1	1	1	TraesCS1A02G523700LC	chr1A	547857950	547858248	-	0	0	0	0	0	1	0
Int_8883	TraesCS1A02G523500LC	chr1A	547728026	547733022	-	6.26292	0	1	1	1	1	1	TraesCS1A02G533100LC	chr1A	551511969	551514678	+	0	0	0	0	0	1	0
Int_8887	TraesCS1A02G523700LC	chr1A	547857950	547858248	-	0	0	0	0	0	1	0	TraesCS1A02G370600	chr1A	547886643	547887899	+	0.158857	0	0	1	1	1	1
Int_8888	TraesCS1A02G523700LC	chr1A	547857950	547858248	-	0	0	0	0	0	1	0	TraesCS1A02G370700	chr1A	547907223	547908642	-	0.0637104	0	1	1	1	1	1
Int_8891	TraesCS1A02G523700LC	chr1A	547857950	547858248	-	0	0	0	0	0	1	0	TraesCS1A02G411200	chr1A	571986755	571989201	-	0	1	0	1	0	1	0
Int_8890	TraesCS1A02G523700LC	chr1A	547857950	547858248	-	0	0	0	0	0	1	0	TraesCS1A02G524400LC	chr1A	547949912	547950037	+	4.10244	0	0	0	0	1	1
Int_8892	TraesCS1A02G523800LC	chr1A	547861390	547861857	+	0	1	0	0	1	0	0	TraesCS1A02G370700	chr1A	547907223	547908642	-	0.0637104	0	1	1	1	1	1
Int_8904	TraesCS1A02G525500LC	chr1A	548402538	548402723	-	0	1	0	0	0	0	0	TraesCS1A02G371200	chr1A	548444211	548444354	+	0	0	0	0	0	0	0
Int_8905	TraesCS1A02G525500LC	chr1A	548402538	548402723	-	0	1	0	0	0	0	0	TraesCS1A02G525700LC	chr1A	548460018	548461873	+	0.0512467	1	0	1	0	0	1
Int_8906	TraesCS1A02G525700LC	chr1A	548460018	548461873	+	0.0512467	1	0	1	0	0	1	TraesCS1A02G386400	chr1A	555638590	555642520	+	0.0439785	0	1	1	1	1	1
Int_8908	TraesCS1A02G526000LC	chr1A	548509114	548511935	-	1.01448	1	0	1	1	1	1	TraesCS1A02G371600	chr1A	548557987	548564254	+	21.2819	0	1	1	1	1	1
Int_8918	TraesCS1A02G526400LC	chr1A	548772384	548772902	-	0	1	1	1	1	1	0	TraesCS1A02G526600LC	chr1A	548927539	548927904	+	0	0	0	0	0	0	0
Int_8918	TraesCS1A02G526400LC	chr1A	548772420	548772902	-	0	1	1	1	1	1	0	TraesCS1A02G526600LC	chr1A	548927539	548927904	+	0	0	0	0	0	0	0
Int_8922	TraesCS1A02G526600LC	chr1A	548927539	548927904	+	0	0	0	0	0	0	0	TraesCS1A02G372600	chr1A	549033961	549042378	-	0	0	0	1	0	0	0
Int_8924	TraesCS1A02G528200LC	chr1A	549461658	549462071	-	0	0	0	1	0	0	0	TraesCS1A02G373700	chr1A	549514654	549518927	+	0.104989	0	0	0	0	1	1
Int_8924	TraesCS1A02G528200LC	chr1A	549461718	549462071	-	0	0	0	1	1	1	0	TraesCS1A02G373700	chr1A	549514654	549518927	+	0.104989	0	0	0	0	1	1
Int_8925	TraesCS1A02G528500LC	chr1A	549560278	549562107	+	0	1	0	1	0	0	0	TraesCS1A02G374100	chr1A	549604038	549607897	+	0.0461254	1	0	0	0	1	1
Int_8931	TraesCS1A02G529500LC	chr1A	549940517	549940867	-	0	0	0	1	0	1	0	TraesCS1A02G375200	chr1A	550109457	550111705	+	4.69028	0	1	1	1	1	1
Int_8939	TraesCS1A02G530300LC	chr1A	550340113	550340901	-	0	0	0	1	1	1	0	TraesCS1A02G375900	chr1A	550419211	550422944	+	5.39204	0	1	1	1	1	1
Int_8940	TraesCS1A02G530300LC	chr1A	550340113	550340901	-	0	0	0	1	1	1	0	TraesCS1A02G375900	chr1A	550419211	550422944	+	5.39204	0	1	1	1	1	1
Int_8961	TraesCS1A02G531000LC	chr1A	550788477	550788662	+	0	0	0	0	0	0	0	TraesCS1A02G377600	chr1A	550824653	550824895	+	0	0	0	0	0	0	0
Int_8972	TraesCS1A02G531400LC	chr1A	551148248	551149381	-	0	1	0	0	0	1	0	TraesCS1A02G531600LC	chr1A	551194844	551195224	-	0	1	0	0	0	0	0
Int_8973	TraesCS1A02G531400LC	chr1A	551148248	551149381	-	0	1	0	0	0	1	0	TraesCS1A02G531700LC	chr1A	551209008	551209766	-	0	1	0	1	1	0	0
Int_8976	TraesCS1A02G531600LC	chr1A	551194844	551195224	-	0	1	0	0	0	0	0	TraesCS1A02G378600	chr1A	551278287	551281179	-	1.17613	0	1	1	1	1	1
Int_8982	TraesCS1A02G532100LC	chr1A	551426651	551427794	-	0	1	0	1	0	0	0	TraesCS1A02G379100	chr1A	551443260	551463648	-	0	0	0	0	1	0	0
Int_8983	TraesCS1A02G533100LC	chr1A	551511969	551514678	+	0	0	0	0	0	1	0	TraesCS1A02G580100LC	chr1A	568532700	568534097	-	0	1	0	1	0	0	0
Int_8992	TraesCS1A02G533800LC	chr1A	551732075	551732746	-	0	1	0	0	0	0	0	TraesCS1A02G534000LC	chr1A	551805908	551806132	-	0	0	0	0	0	0	0
Int_9017	TraesCS1A02G536300LC	chr1A	552838532	552840212	-	0	1	0	1	0	0	0	TraesCS1A02G536700LC	chr1A	552882597	552883049	-	0	1	0	0	0	0	0
Int_9031	TraesCS1A02G537500LC	chr1A	553956799	553957651	-	0	1	0	0	0	0	0	TraesCS1A02G420600	chr1A	577079067	577080932	-	0.00972835	0	0	1	0	0	1
Int_9032	TraesCS1A02G537800LC	chr1A	554007520	554010081	+	0	1	0	1	0	1	0	TraesCS1A02G383400	chr1A	554041771	554042121	+	0.233283	1	0	1	0	1	1
Int_9036	TraesCS1A02G546300LC	chr1A	554880789	554882348	+	0	0	0	0	0	0	0	TraesCS1A02G546500LC	chr1A	554935842	554936457	+	0	1	0	1	0	1	0
Int_9037	TraesCS1A02G547200LC	chr1A	555092667	555094113	+	0.820871	0	1	1	1	0	1	TraesCS1A02G547300LC	chr1A	555127665	555128039	+	0	0	1	1	1	1	0
Int_9052	TraesCS1A02G549800LC	chr1A	555964278	555965396	+	0	1	0	0	0	0	0	TraesCS1A02G387400	chr1A	556087172	556091095	+	0.0461778	0	1	1	0	1	1
Int_9077	TraesCS1A02G555200LC	chr1A	558084510	558088877	-	3.73902	0	1	0	1	1	1	TraesCS1A02G390800	chr1A	558130431	558133815	+	0	0	0	1	0	0	0
Int_9133	TraesCS1A02G559000LC	chr1A	560231807	560232462	-	0	0	0	0	0	0	0	TraesCS1A02G395000	chr1A	560840372	560842171	+	0	1	0	1	0	0	0
Int_9132	TraesCS1A02G559000LC	chr1A	560231807	560232462	-	0	0	0	0	0	0	0	TraesCS1A02G559300LC	chr1A	560303406	560303900	-	0.0769982	1	0	0	0	0	1
Int_9139	TraesCS1A02G559300LC	chr1A	560303406	560303900	-	0.0769982	1	0	0	0	0	1	TraesCS1A02G394500	chr1A	560456487	560463748	+	0.68841	1	0	0	0	1	1
Int_9140	TraesCS1A02G559600LC	chr1A	560376913	560378046	+	0	1	0	1	0	0	0	TraesCS1A02G394500	chr1A	560456487	560463748	+	0.68841	1	0	0	0	1	1
Int_9162	TraesCS1A02G560300LC	chr1A	560820643	560820870	-	0	1	0	0	0	0	0	TraesCS1A02G395100	chr1A	560878504	560882077	-	4.4638	1	1	1	1	1	1
Int_9176	TraesCS1A02G561300LC	chr1A	561161753	561161965	+	0	1	0	0	0	0	0	TraesCS1A02G561500LC	chr1A	561220959	561221326	+	0	1	0	0	0	0	0
Int_9178	TraesCS1A02G561500LC	chr1A	561220959	561221326	+	0	1	0	0	0	0	0	TraesCS1A02G395400	chr1A	561280194	561282249	+	0.0777363	0	0	1	1	1	1
Int_9183	TraesCS1A02G562700LC	chr1A	561376229	561380142	+	0	1	0	1	0	0	0	TraesCS1A02G395800	chr1A	561496766	561497723	+	0.0433481	1	0	1	0	1	1
Int_9183	TraesCS1A02G562700LC	chr1A	561377981	561379703	+	0	1	0	1	0	0	0	TraesCS1A02G395800	chr1A	561496766	561497723	+	0.0433481	1	0	1	0	1	1
Int_9185	TraesCS1A02G562900LC	chr1A	561406410	561407054	-	0	0	1	1	0	1	0	TraesCS1A02G395800	chr1A	561496766	561497723	+	0.0433481	1	0	1	0	1	1
Int_9192	TraesCS1A02G563200LC	chr1A	561524179	561524328	-	0	1	0	0	0	0	0	TraesCS1A02G395900	chr1A	561595858	561596417	-	0	1	0	0	0	0	0
Int_9193	TraesCS1A02G563200LC	chr1A	561524179	561524328	-	0	1	0	0	0	0	0	TraesCS1A02G563500LC	chr1A	561604214	561605008	+	0	1	0	0	0	0	0
Int_9228	TraesCS1A02G568500LC	chr1A	563802032	563804152	-	0	1	0	1	0	0	0	TraesCS1A02G606600LC	chr1A	582291942	582293742	+	0	1	0	0	0	0	0
Int_9233	TraesCS1A02G568900LC	chr1A	564181859	564184109	+	0.177782	0	0	0	0	0	1	TraesCS1A02G400100	chr1A	564259937	564260206	-	0	1	0	0	0	0	0
Int_9241	TraesCS1A02G572100LC	chr1A	565061260	565061505	+	0	0	0	0	0	0	0	TraesCS1A02G572200LC	chr1A	565117869	565120014	+	0	1	0	0	0	0	0
Int_9243	TraesCS1A02G572800LC	chr1A	565190694	565190945	-	0	1	0	0	0	0	0	TraesCS1A02G401800	chr1A	565291854	565295194	+	0.022011	1	0	1	0	1	1
Int_9244	TraesCS1A02G572800LC	chr1A	565190694	565190945	-	0	1	0	0	0	0	0	TraesCS1A02G586700LC	chr1A	572239918	572240325	-	0	1	0	1	0	1	0
Int_9257	TraesCS1A02G576400LC	chr1A	566584599	566584973	-	0	1	0	1	0	1	0	TraesCS1A02G403500	chr1A	566634373	566651752	+	0.95828	0	1	0	1	1	1
Int_9273	TraesCS1A02G578000LC	chr1A	567963804	567966405	-	0.0205819	0	1	1	1	1	1	TraesCS1A02G404500	chr1A	568008271	568014103	+	65.5768	0	1	1	1	1	1
Int_9273	TraesCS1A02G578000LC	chr1A	567965902	567966405	-	0.0205819	0	1	1	1	1	1	TraesCS1A02G404500	chr1A	568008271	568014103	+	65.5768	0	1	1	1	1	1
Int_9281	TraesCS1A02G578800LC	chr1A	568260828	568261202	+	0	0	0	0	0	0	0	TraesCS1A02G405000	chr1A	568328023	568328289	+	0	1	0	1	0	0	0
Int_9336	TraesCS1A02G585800LC	chr1A	571581498	571586934	-	4.08869	0	1	1	0	1	1	TraesCS1A02G410300	chr1A	571653043	571654578	+	14.4707	0	1	1	1	1	1
Int_9343	TraesCS1A02G586700LC	chr1A	572239918	572240325	-	0	1	0	1	0	1	0	TraesCS1A02G411700	chr1A	572334701	572336969	+	0.500502	0	1	1	1	1	1
Int_9349	TraesCS1A02G587600LC	chr1A	572731280	572743771	-	0.0145011	1	0	1	0	0	1	TraesCS1A02G412500	chr1A	572880704	572885768	-	0	1	0	1	0	1	0
Int_9349	TraesCS1A02G587600LC	chr1A	572731280	572743771	-	0.0145011	1	0	1	0	0	1	TraesCS1A02G412500	chr1A	572883079	572883515	-	0	1	0	0	0	0	0
Int_9349	TraesCS1A02G587600LC	chr1A	572731280	572743771	-	0.0145011	1	0	1	0	0	1	TraesCS1A02G412500	chr1A	572884784	572885360	-	0	1	0	1	0	0	0
Int_9360	TraesCS1A02G589000LC	chr1A	573242135	573244048	-	0.128454	1	0	1	1	1	1	TraesCS1A02G589100LC	chr1A	573312401	573313982	-	1.59775	0	1	0	1	1	1
Int_9360	TraesCS1A02G589000LC	chr1A	573242423	573243985	-	0.128454	1	0	1	1	1	1	TraesCS1A02G589100LC	chr1A	573312401	573313982	-	1.59775	0	1	0	1	1	1
Int_9366	TraesCS1A02G591000LC	chr1A	574271214	574274563	-	0	0	0	0	0	1	0	TraesCS1A02G630800LC	chr1A	592566398	592569557	+	0	0	0	0	0	1	0
Int_9378	TraesCS1A02G592300LC	chr1A	574661883	574664645	+	0.0340862	1	0	0	0	1	1	TraesCS1A02G416400	chr1A	574727696	574728169	+	0	0	0	0	0	0	0
Int_9381	TraesCS1A02G592300LC	chr1A	574661883	574664645	+	0.0340862	1	0	0	0	1	1	TraesCS1A02G416500	chr1A	574826362	574832131	-	0.269158	0	0	1	0	1	1
Int_9380	TraesCS1A02G592300LC	chr1A	574661883	574664645	+	0.0340862	1	0	0	0	1	1	TraesCS1A02G592400LC	chr1A	574800066	574800768	+	2.3407	0	1	1	1	1	1
Int_9387	TraesCS1A02G592400LC	chr1A	574800066	574800768	+	2.3407	0	1	1	1	1	1	TraesCS1A02G593100LC	chr1A	574837608	574841869	-	0.0673565	1	0	1	0	0	1
Int_9398	TraesCS1A02G593800LC	chr1A	575211391	575224147	+	0.561569	0	1	0	0	1	1	TraesCS1A02G417500	chr1A	575383988	575386997	+	1.62098	0	1	1	1	1	1
Int_9414	TraesCS1A02G594300LC	chr1A	575538896	575542083	+	3.0489	0	1	1	1	1	1	TraesCS1A02G417800	chr1A	575581119	575586523	+	0.0643511	0	0	1	1	1	1
Int_9417	TraesCS1A02G594500LC	chr1A	575611371	575614712	+	2.83681	0	1	1	1	1	1	TraesCS1A02G418200	chr1A	575671966	575673602	+	0	1	0	1	0	0	0
Int_9431	TraesCS1A02G596700LC	chr1A	576233891	576248607	-	0.204224	1	0	1	1	1	1	TraesCS1A02G597100LC	chr1A	576333537	576344809	+	1.8712	0	1	1	1	1	1
Int_9431	TraesCS1A02G596700LC	chr1A	576233891	576248607	-	0.204224	1	0	1	1	1	1	TraesCS1A02G597100LC	chr1A	576342095	576344809	+	1.8712	0	1	1	1	1	1
Int_9432	TraesCS1A02G596800LC	chr1A	576276777	576276959	-	0	1	0	0	0	0	0	TraesCS1A02G597100LC	chr1A	576333537	576344809	+	1.8712	0	1	1	1	1	1
Int_9432	TraesCS1A02G596800LC	chr1A	576276777	576276959	-	0	1	0	0	0	0	0	TraesCS1A02G597100LC	chr1A	576342095	576344809	+	1.8712	0	1	1	1	1	1
Int_9437	TraesCS1A02G597200LC	chr1A	576363620	576366192	+	0	1	0	0	0	0	0	TraesCS1A02G419700	chr1A	576490921	576491867	-	0	0	0	0	0	1	0
Int_9458	TraesCS1A02G599000LC	chr1A	577591735	577595331	-	0.0188065	1	0	1	0	1	1	TraesCS1A02G421400	chr1A	577634184	577637276	-	0.0280711	0	0	1	0	1	1
Int_9459	TraesCS1A02G599000LC	chr1A	577591735	577595331	-	0.0188065	1	0	1	0	1	1	TraesCS1A02G421500	chr1A	577704881	577706887	-	0	1	0	1	0	0	0
Int_9460	TraesCS1A02G599000LC	chr1A	577591735	577595331	-	0.0188065	1	0	1	0	1	1	TraesCS1A02G446100	chr1A	593993110	594002067	+	0	1	0	1	0	0	0
Int_9467	TraesCS1A02G599600LC	chr1A	578005991	578007928	-	12.0636	0	1	1	1	1	1	TraesCS1A02G422800	chr1A	578196408	578199395	+	2.68718	1	1	1	1	1	1
Int_9483	TraesCS1A02G600800LC	chr1A	579167648	579168853	+	0.250484	1	0	0	0	0	1	TraesCS1A02G433900	chr1A	584807264	584809173	-	0	1	0	1	0	0	0
Int_9493	TraesCS1A02G601500LC	chr1A	579786041	579797928	+	0.20561	0	0	0	1	1	1	TraesCS1A02G601700LC	chr1A	579827545	579830821	+	10.1166	0	1	1	1	1	1
Int_9530	TraesCS1A02G606100LC	chr1A	582122935	582124032	+	0	1	0	1	0	0	0	TraesCS1A02G428100	chr1A	582219350	582221953	-	0.9094	0	1	0	0	1	1
Int_9546	TraesCS1A02G610000LC	chr1A	583818548	583819648	-	0.0142811	0	1	1	1	1	1	TraesCS1A02G610300LC	chr1A	583872166	583881032	-	0	1	0	1	0	1	0
Int_9561	TraesCS1A02G614300LC	chr1A	585571895	585572155	+	0	1	0	1	0	0	0	TraesCS1A02G434900	chr1A	585615984	585620070	+	0	1	0	1	0	1	0
Int_9560	TraesCS1A02G614300LC	chr1A	585571895	585572155	+	0	1	0	1	0	0	0	TraesCS1A02G614600LC	chr1A	585613582	585614814	+	0	1	0	0	0	0	0
Int_9570	TraesCS1A02G615900LC	chr1A	586115134	586120581	-	0.0159076	1	0	1	0	0	1	TraesCS1A02G435800	chr1A	586330531	586348176	-	0.094333	0	0	0	0	1	1
Int_9584	TraesCS1A02G616800LC	chr1A	586950561	586951307	+	0.177688	1	1	1	0	0	1	TraesCS1A02G437500	chr1A	586993497	586999171	-	33.079	0	1	1	1	1	1
Int_9623	TraesCS1A02G620700LC	chr1A	588766970	588771134	-	21.4478	0	1	0	1	1	1	TraesCS1A02G439300	chr1A	588899646	588903928	+	0.849052	0	0	0	0	1	1
Int_9624	TraesCS1A02G620700LC	chr1A	588766970	588771134	-	21.4478	0	1	0	1	1	1	TraesCS1A02G439300	chr1A	588899646	588903928	+	0.849052	0	0	0	0	1	1
Int_9625	TraesCS1A02G620700LC	chr1A	588766970	588771134	-	21.4478	0	1	0	1	1	1	TraesCS1A02G627900LC	chr1A	590639132	590639486	-	0	0	0	0	0	0	0
Int_9631	TraesCS1A02G624100LC	chr1A	589620404	589620886	-	0	1	0	0	0	0	0	TraesCS1A02G624400LC	chr1A	589680725	589681318	+	0.0313953	1	0	0	0	1	1
Int_9634	TraesCS1A02G624400LC	chr1A	589680725	589681318	+	0.0313953	1	0	0	0	1	1	TraesCS1A02G441100	chr1A	589791043	589792882	+	1.3258	0	1	1	1	1	1
Int_9644	TraesCS1A02G627900LC	chr1A	590639132	590639486	-	0	0	0	0	0	0	0	TraesCS1A02G628600LC	chr1A	590826717	590831195	+	1.89126	0	0	0	0	0	1
Int_9669	TraesCS1A02G630100LC	chr1A	592500247	592500714	-	0	0	0	0	0	0	0	TraesCS1A02G630600LC	chr1A	592540336	592540875	+	0	1	0	0	0	0	0
Int_9707	TraesCS1B02G000300	chr1B	711793	713476	+	0.11109	0	0	1	0	1	1	TraesCS1B02G002900LC	chr1B	1807602	1807994	+	0.0585043	0	0	0	0	0	1
Int_9707	TraesCS1B02G000300	chr1B	711793	713476	+	0.11109	0	0	1	0	1	1	TraesCS1B02G002900LC	chr1B	1807963	1807994	+	0.0585043	0	0	0	0	0	1
Int_9708	TraesCS1B02G000400	chr1B	721433	726438	-	0.0162156	0	0	1	0	1	1	TraesCS1B02G002300	chr1B	1728306	1733204	-	0.450858	0	1	1	1	1	1
Int_9708	TraesCS1B02G000400	chr1B	721433	726438	-	0.0162156	0	0	1	0	1	1	TraesCS1B02G002300	chr1B	1732426	1733204	-	0.450858	0	1	1	1	1	1
Int_9709	TraesCS1B02G000400	chr1B	721433	726438	-	0.0162156	0	0	1	0	1	1	TraesCS1B02G002800	chr1B	1843611	1848953	-	0.217706	0	1	1	1	1	1
Int_9706	TraesCS1B02G000600LC	chr1B	639874	640110	+	0	0	0	0	0	0	0	TraesCS1B02G000400	chr1B	721433	726438	-	0.0162156	0	0	1	0	1	1
Int_9723	TraesCS1B02G001000	chr1B	1248713	1255880	+	4.23891	0	1	1	1	1	1	TraesCS1B02G001400	chr1B	1272755	1344907	-	0	0	0	0	0	1	0
Int_9723	TraesCS1B02G001000	chr1B	1248713	1255880	+	4.23891	0	1	1	1	1	1	TraesCS1B02G001400	chr1B	1284433	1284741	-	0	0	0	0	0	0	0
Int_9724	TraesCS1B02G001100	chr1B	1258800	1260681	+	19.6253	0	1	1	1	1	1	TraesCS1B02G001400	chr1B	1272755	1344907	-	0	0	0	0	0	1	0
Int_9724	TraesCS1B02G001100	chr1B	1258800	1260681	+	19.6253	0	1	1	1	1	1	TraesCS1B02G001400	chr1B	1284433	1284741	-	0	0	0	0	0	0	0
Int_9726	TraesCS1B02G001100	chr1B	1258800	1260681	+	19.6253	0	1	1	1	1	1	TraesCS1B02G001500	chr1B	1416127	1418511	+	2.30693	0	1	1	1	1	1
Int_9721	TraesCS1B02G001300LC	chr1B	1201323	1202333	-	0	0	1	1	1	1	0	TraesCS1B02G001000	chr1B	1248713	1255880	+	4.23891	0	1	1	1	1	1
Int_9721	TraesCS1B02G001300LC	chr1B	1201460	1202333	-	0	0	1	1	1	1	0	TraesCS1B02G001000	chr1B	1248713	1255880	+	4.23891	0	1	1	1	1	1
Int_9722	TraesCS1B02G001300LC	chr1B	1201323	1202333	-	0	0	1	1	1	1	0	TraesCS1B02G001100	chr1B	1258800	1260681	+	19.6253	0	1	1	1	1	1
Int_9722	TraesCS1B02G001300LC	chr1B	1201460	1202333	-	0	0	1	1	1	1	0	TraesCS1B02G001100	chr1B	1258800	1260681	+	19.6253	0	1	1	1	1	1
Int_9731	TraesCS1B02G001400	chr1B	1272755	1344907	-	0	0	0	0	0	1	0	TraesCS1B02G001500	chr1B	1416127	1418511	+	2.30693	0	1	1	1	1	1
Int_9731	TraesCS1B02G001400	chr1B	1284433	1284741	-	0	0	0	0	0	0	0	TraesCS1B02G001500	chr1B	1416127	1418511	+	2.30693	0	1	1	1	1	1
Int_9733	TraesCS1B02G001600	chr1B	1419308	1422174	-	7.73487	0	1	0	1	1	1	TraesCS1B02G001900	chr1B	1469939	1473067	+	0.308366	1	0	1	1	1	1
Int_9744	TraesCS1B02G002400	chr1B	1778773	1784048	+	0.258996	0	1	1	1	1	1	TraesCS1B02G002800	chr1B	1843611	1848953	-	0.217706	0	1	1	1	1	1
Int_9747	TraesCS1B02G002700	chr1B	1826151	1829429	-	0.00443795	0	0	1	0	0	1	TraesCS1B02G004900	chr1B	3144069	3147343	+	0	1	0	0	0	1	0
Int_9745	TraesCS1B02G002900LC	chr1B	1807602	1807994	+	0.0585043	0	0	0	0	0	1	TraesCS1B02G002900	chr1B	1939037	1943192	-	4.32123	0	1	1	1	1	1
Int_9745	TraesCS1B02G002900LC	chr1B	1807963	1807994	+	0.0585043	0	0	0	0	0	1	TraesCS1B02G002900	chr1B	1939037	1943192	-	4.32123	0	1	1	1	1	1
Int_9746	TraesCS1B02G002900LC	chr1B	1807602	1807994	+	0.0585043	0	0	0	0	0	1	TraesCS1B02G004900	chr1B	3144069	3147343	+	0	1	0	0	0	1	0
Int_9746	TraesCS1B02G002900LC	chr1B	1807963	1807994	+	0.0585043	0	0	0	0	0	1	TraesCS1B02G004900	chr1B	3144069	3147343	+	0	1	0	0	0	1	0
Int_9748	TraesCS1B02G003200	chr1B	2052844	2065416	-	0.744833	1	0	0	0	1	1	TraesCS1B02G003300	chr1B	2075617	2087874	-	0.0673565	1	0	0	0	0	1
Int_9749	TraesCS1B02G003200	chr1B	2052844	2065416	-	0.744833	1	0	0	0	1	1	TraesCS1B02G003400	chr1B	2099726	2110805	-	8.72052	1	0	0	0	1	1
Int_9750	TraesCS1B02G003200	chr1B	2052844	2065416	-	0.744833	1	0	0	0	1	1	TraesCS1B02G003400	chr1B	2099726	2110805	-	8.72052	1	0	0	0	1	1
Int_9788	TraesCS1B02G006000	chr1B	3881677	3884665	+	0	1	0	1	0	1	0	TraesCS1B02G006300	chr1B	3923636	3931437	+	0.00972807	1	0	0	0	0	1
Int_9789	TraesCS1B02G006000	chr1B	3881677	3884665	+	0	1	0	1	0	1	0	TraesCS1B02G006500	chr1B	3942367	3945848	+	0.169604	1	0	0	0	0	1
Int_9790	TraesCS1B02G006000	chr1B	3881677	3884665	+	0	1	0	1	0	1	0	TraesCS1B02G006800	chr1B	3964540	3968018	+	0	1	0	0	0	0	0
Int_9792	TraesCS1B02G006000	chr1B	3881677	3884665	+	0	1	0	1	0	1	0	TraesCS1B02G006900	chr1B	4053604	4072837	+	0.0311267	1	0	0	0	1	1
Int_9793	TraesCS1B02G006000	chr1B	3881677	3884665	+	0	1	0	1	0	1	0	TraesCS1B02G007000	chr1B	4084892	4090923	+	0	1	0	0	0	0	0
Int_9753	TraesCS1B02G006000LC	chr1B	3179203	3185977	+	10.7712	0	1	1	1	1	1	TraesCS1B02G006500LC	chr1B	3242520	3243143	+	0	1	0	0	0	1	0
Int_9751	TraesCS1B02G006000LC	chr1B	3179203	3185977	+	10.7712	0	1	1	1	1	1	TraesCS1B02G024300LC	chr1B	12406555	12407138	+	0	1	0	0	0	0	0
Int_9794	TraesCS1B02G006200	chr1B	3907235	3909968	+	0	1	0	0	0	1	0	TraesCS1B02G006900	chr1B	4053604	4072837	+	0.0311267	1	0	0	0	1	1
Int_9795	TraesCS1B02G006300	chr1B	3923636	3931437	+	0.00972807	1	0	0	0	0	1	TraesCS1B02G006800	chr1B	3964540	3968018	+	0	1	0	0	0	0	0
Int_9797	TraesCS1B02G006300	chr1B	3923636	3931437	+	0.00972807	1	0	0	0	0	1	TraesCS1B02G006900	chr1B	4053604	4072837	+	0.0311267	1	0	0	0	1	1
Int_9798	TraesCS1B02G006300	chr1B	3923636	3931437	+	0.00972807	1	0	0	0	0	1	TraesCS1B02G008500	chr1B	4506843	4510847	-	0.187071	0	0	0	1	1	1
Int_9799	TraesCS1B02G006300	chr1B	3923636	3931437	+	0.00972807	1	0	0	0	0	1	TraesCS1B02G008900	chr1B	4539577	4543678	-	0.146631	1	0	0	1	1	1
Int_9800	TraesCS1B02G006300	chr1B	3923636	3931437	+	0.00972807	1	0	0	0	0	1	TraesCS1B02G009100	chr1B	4579004	4580518	-	0.0564641	0	0	0	0	1	1
Int_9802	TraesCS1B02G006500	chr1B	3942367	3945848	+	0.169604	1	0	0	0	0	1	TraesCS1B02G006900	chr1B	4053604	4072837	+	0.0311267	1	0	0	0	1	1
Int_9803	TraesCS1B02G006500	chr1B	3942367	3945848	+	0.169604	1	0	0	0	0	1	TraesCS1B02G007000	chr1B	4084892	4090923	+	0	1	0	0	0	0	0
Int_9804	TraesCS1B02G006500	chr1B	3942367	3945848	+	0.169604	1	0	0	0	0	1	TraesCS1B02G008300	chr1B	4480185	4481605	-	0.0545888	0	1	0	0	1	1
Int_9805	TraesCS1B02G006500	chr1B	3942367	3945848	+	0.169604	1	0	0	0	0	1	TraesCS1B02G009000	chr1B	4558157	4561563	-	0.558986	1	0	0	0	1	1
Int_9807	TraesCS1B02G006800	chr1B	3964540	3968018	+	0	1	0	0	0	0	0	TraesCS1B02G006900	chr1B	4053604	4072837	+	0.0311267	1	0	0	0	1	1
Int_9808	TraesCS1B02G006800	chr1B	3964540	3968018	+	0	1	0	0	0	0	0	TraesCS1B02G006900	chr1B	4053604	4072837	+	0.0311267	1	0	0	0	1	1
Int_9812	TraesCS1B02G006900	chr1B	4053604	4072837	+	0.0311267	1	0	0	0	1	1	TraesCS1B02G007000	chr1B	4084892	4090923	+	0	1	0	0	0	0	0
Int_9813	TraesCS1B02G007000	chr1B	4084892	4090923	+	0	1	0	0	0	0	0	TraesCS1B02G008500LC	chr1B	4782806	4783282	-	0	1	0	0	0	0	0
Int_9778	TraesCS1B02G007010LC	chr1B	3706209	3709526	+	0	1	0	0	0	0	0	TraesCS1B02G007020LC	chr1B	3760739	3765057	-	0	1	0	0	0	1	0
Int_9779	TraesCS1B02G007010LC	chr1B	3706209	3709526	+	0	1	0	0	0	0	0	TraesCS1B02G007030LC	chr1B	3770142	3781692	-	0	1	0	0	0	1	0
Int_9780	TraesCS1B02G007020LC	chr1B	3760739	3765057	-	0	1	0	0	0	1	0	TraesCS1B02G517000LC	chr1B	508401915	508402586	-	0	0	0	0	1	1	0
Int_9814	TraesCS1B02G007200	chr1B	4109172	4112312	+	0.0871788	1	0	1	1	1	1	TraesCS1B02G007300	chr1B	4143562	4146861	+	2.09032	0	1	0	0	1	1
Int_9816	TraesCS1B02G007200	chr1B	4109172	4112312	+	0.0871788	1	0	1	1	1	1	TraesCS1B02G008100	chr1B	4463768	4464866	+	0.0866629	1	0	1	0	1	1
Int_9817	TraesCS1B02G007200	chr1B	4109172	4112312	+	0.0871788	1	0	1	1	1	1	TraesCS1B02G008300	chr1B	4480185	4481605	-	0.0545888	0	1	0	0	1	1
Int_9818	TraesCS1B02G007300	chr1B	4143562	4146861	+	2.09032	0	1	0	0	1	1	TraesCS1B02G007500	chr1B	4205029	4208343	+	0	0	0	0	0	1	0
Int_9819	TraesCS1B02G007300	chr1B	4143562	4146861	+	2.09032	0	1	0	0	1	1	TraesCS1B02G008600	chr1B	4516817	4520149	-	1.02194	0	1	0	1	1	1
Int_9820	TraesCS1B02G007300	chr1B	4143562	4146861	+	2.09032	0	1	0	0	1	1	TraesCS1B02G009100	chr1B	4579004	4580518	-	0.0564641	0	0	0	0	1	1
Int_9821	TraesCS1B02G007300	chr1B	4143562	4146861	+	2.09032	0	1	0	0	1	1	TraesCS1B02G009800	chr1B	4821131	4823741	-	0	1	0	0	0	0	0
Int_9823	TraesCS1B02G007300	chr1B	4143562	4146861	+	2.09032	0	1	0	0	1	1	TraesCS1B02G473900	chr1B	681847664	681850883	+	0.0695272	1	0	1	0	0	1
Int_9811	TraesCS1B02G007400LC	chr1B	4031064	4032005	-	0.0653023	1	0	0	0	0	1	TraesCS1B02G006900	chr1B	4053604	4072837	+	0.0311267	1	0	0	0	1	1
Int_9825	TraesCS1B02G007500	chr1B	4205029	4208343	+	0	0	0	0	0	1	0	TraesCS1B02G007800	chr1B	4320651	4326770	-	5.25444	0	1	1	1	1	1
Int_9824	TraesCS1B02G007500	chr1B	4205029	4208343	+	0	0	0	0	0	1	0	TraesCS1B02G007900LC	chr1B	4297620	4297922	+	0	0	0	0	0	0	0
Int_9830	TraesCS1B02G007600	chr1B	4219905	4221185	+	0.0239087	1	0	1	1	1	1	TraesCS1B02G007800	chr1B	4320651	4326770	-	5.25444	0	1	1	1	1	1
Int_9828	TraesCS1B02G007600	chr1B	4219905	4221185	+	0.0239087	1	0	1	1	1	1	TraesCS1B02G007900LC	chr1B	4297620	4297922	+	0	0	0	0	0	0	0
Int_9844	TraesCS1B02G008300	chr1B	4480185	4481605	-	0.0545888	0	1	0	0	1	1	TraesCS1B02G008600	chr1B	4516817	4520149	-	1.02194	0	1	0	1	1	1
Int_9845	TraesCS1B02G008300	chr1B	4480185	4481605	-	0.0545888	0	1	0	0	1	1	TraesCS1B02G009700	chr1B	4811515	4814464	-	0	1	0	0	0	0	0
Int_9846	TraesCS1B02G008500	chr1B	4506843	4510847	-	0.187071	0	0	0	1	1	1	TraesCS1B02G010300	chr1B	4952457	4955527	-	1.25445	0	1	0	1	1	1
Int_9847	TraesCS1B02G008600	chr1B	4516817	4520149	-	1.02194	0	1	0	1	1	1	TraesCS1B02G009100	chr1B	4579004	4580518	-	0.0564641	0	0	0	0	1	1
Int_9848	TraesCS1B02G008600	chr1B	4516817	4520149	-	1.02194	0	1	0	1	1	1	TraesCS1B02G009800	chr1B	4821131	4823741	-	0	1	0	0	0	0	0
Int_9849	TraesCS1B02G008900	chr1B	4539577	4543678	-	0.146631	1	0	0	1	1	1	TraesCS1B02G009100	chr1B	4579004	4580518	-	0.0564641	0	0	0	0	1	1
Int_9850	TraesCS1B02G008900	chr1B	4539577	4543678	-	0.146631	1	0	0	1	1	1	TraesCS1B02G009877	chr1B	4843142	4843762	+	0	1	0	0	0	0	0
Int_9852	TraesCS1B02G009100	chr1B	4579004	4580518	-	0.0564641	0	0	0	0	1	1	TraesCS1B02G009500	chr1B	4758811	4762395	-	0	1	0	1	0	0	0
Int_9871	TraesCS1B02G009700LC	chr1B	5272419	5273665	+	0	0	0	0	0	0	0	TraesCS1B02G011467	chr1B	5367152	5368819	-	0	0	0	0	0	0	0
Int_9871	TraesCS1B02G009700LC	chr1B	5272419	5354969	+	0	0	0	0	0	1	0	TraesCS1B02G011467	chr1B	5367152	5368819	-	0	0	0	0	0	0	0
Int_9871	TraesCS1B02G009700LC	chr1B	5342172	5343787	+	0	0	0	0	0	0	0	TraesCS1B02G011467	chr1B	5367152	5368819	-	0	0	0	0	0	0	0
Int_9871	TraesCS1B02G009700LC	chr1B	5354835	5354969	+	0	0	0	0	0	0	0	TraesCS1B02G011467	chr1B	5367152	5368819	-	0	0	0	0	0	0	0
Int_9868	TraesCS1B02G009700LC	chr1B	5272419	5273665	+	0	0	0	0	0	0	0	TraesCS1B02G011471	chr1B	5381333	5381602	-	0	0	0	0	0	0	0
Int_9868	TraesCS1B02G009700LC	chr1B	5272419	5354969	+	0	0	0	0	0	1	0	TraesCS1B02G011471	chr1B	5381333	5381602	-	0	0	0	0	0	0	0
Int_9868	TraesCS1B02G009700LC	chr1B	5342172	5343787	+	0	0	0	0	0	0	0	TraesCS1B02G011471	chr1B	5381333	5381602	-	0	0	0	0	0	0	0
Int_9868	TraesCS1B02G009700LC	chr1B	5354835	5354969	+	0	0	0	0	0	0	0	TraesCS1B02G011471	chr1B	5381333	5381602	-	0	0	0	0	0	0	0
Int_9872	TraesCS1B02G009700LC	chr1B	5272419	5273665	+	0	0	0	0	0	0	0	TraesCS1B02G011471	chr1B	5381333	5381602	-	0	0	0	0	0	0	0
Int_9872	TraesCS1B02G009700LC	chr1B	5272419	5354969	+	0	0	0	0	0	1	0	TraesCS1B02G011471	chr1B	5381333	5381602	-	0	0	0	0	0	0	0
Int_9872	TraesCS1B02G009700LC	chr1B	5342172	5343787	+	0	0	0	0	0	0	0	TraesCS1B02G011471	chr1B	5381333	5381602	-	0	0	0	0	0	0	0
Int_9872	TraesCS1B02G009700LC	chr1B	5354835	5354969	+	0	0	0	0	0	0	0	TraesCS1B02G011471	chr1B	5381333	5381602	-	0	0	0	0	0	0	0
Int_9873	TraesCS1B02G009700LC	chr1B	5272419	5273665	+	0	0	0	0	0	0	0	TraesCS1B02G011471	chr1B	5381333	5381602	-	0	0	0	0	0	0	0
Int_9873	TraesCS1B02G009700LC	chr1B	5272419	5354969	+	0	0	0	0	0	1	0	TraesCS1B02G011471	chr1B	5381333	5381602	-	0	0	0	0	0	0	0
Int_9873	TraesCS1B02G009700LC	chr1B	5342172	5343787	+	0	0	0	0	0	0	0	TraesCS1B02G011471	chr1B	5381333	5381602	-	0	0	0	0	0	0	0
Int_9873	TraesCS1B02G009700LC	chr1B	5354835	5354969	+	0	0	0	0	0	0	0	TraesCS1B02G011471	chr1B	5381333	5381602	-	0	0	0	0	0	0	0
Int_9874	TraesCS1B02G009700LC	chr1B	5272419	5273665	+	0	0	0	0	0	0	0	TraesCS1B02G011484	chr1B	5424434	5425642	-	0	0	0	0	0	0	0
Int_9874	TraesCS1B02G009700LC	chr1B	5272419	5354969	+	0	0	0	0	0	1	0	TraesCS1B02G011484	chr1B	5424434	5425642	-	0	0	0	0	0	0	0
Int_9874	TraesCS1B02G009700LC	chr1B	5342172	5343787	+	0	0	0	0	0	0	0	TraesCS1B02G011484	chr1B	5424434	5425642	-	0	0	0	0	0	0	0
Int_9874	TraesCS1B02G009700LC	chr1B	5354835	5354969	+	0	0	0	0	0	0	0	TraesCS1B02G011484	chr1B	5424434	5425642	-	0	0	0	0	0	0	0
Int_9883	TraesCS1B02G010100LC	chr1B	5757975	5758866	+	1.62412	1	0	0	1	0	1	TraesCS1B02G012000	chr1B	5851440	5857886	+	0.813023	1	0	0	1	1	1
Int_9884	TraesCS1B02G010100LC	chr1B	5757975	5758866	+	1.62412	1	0	0	1	0	1	TraesCS1B02G012200	chr1B	5986094	5990787	+	0.0250541	1	0	0	0	0	1
Int_9885	TraesCS1B02G010100LC	chr1B	5757975	5758866	+	1.62412	1	0	0	1	0	1	TraesCS1B02G014000	chr1B	6479152	6482613	+	3.35637	0	1	1	1	1	1
Int_9887	TraesCS1B02G010400LC	chr1B	5870068	5873781	+	0	1	0	0	0	1	0	TraesCS1B02G012100	chr1B	5949667	5952506	+	0.537768	1	0	0	0	1	1
Int_9855	TraesCS1B02G010700	chr1B	5056936	5058000	+	0	0	0	0	0	0	0	TraesCS1B02G010800	chr1B	5099315	5100366	+	0	0	0	0	0	0	0
Int_9902	TraesCS1B02G010800LC	chr1B	6056945	6057820	+	0	1	0	0	0	0	0	TraesCS1B02G398500	chr1B	629652723	629655005	+	0.353123	1	0	0	0	0	1
Int_9901	TraesCS1B02G010800LC	chr1B	6056945	6057820	+	0	1	0	0	0	0	0	TraesCS1B02G671600LC	chr1B	629588411	629589537	+	0	0	0	0	0	0	0
Int_9857	TraesCS1B02G010900	chr1B	5137077	5138111	+	0	0	0	0	0	0	0	TraesCS1B02G011100	chr1B	5157094	5160358	+	25.2971	0	1	1	1	1	1
Int_9857	TraesCS1B02G010900	chr1B	5137077	5138111	+	0	0	0	0	0	0	0	TraesCS1B02G011100	chr1B	5159471	5159817	+	25.2971	0	1	0	1	1	1
Int_9918	TraesCS1B02G011200LC	chr1B	6236343	6238685	-	0	1	0	0	0	0	0	TraesCS1B02G015000LC	chr1B	7478970	7485250	-	13.1858	0	1	1	1	1	1
Int_9919	TraesCS1B02G011200LC	chr1B	6236343	6238685	-	0	1	0	0	0	0	0	TraesCS1B02G015000LC	chr1B	7478970	7485250	-	13.1858	0	1	1	1	1	1
Int_9921	TraesCS1B02G011300LC	chr1B	6246664	6247023	-	0	1	0	0	0	0	0	TraesCS1B02G011900LC	chr1B	6326482	6326938	+	0	1	0	0	0	0	0
Int_9920	TraesCS1B02G011300LC	chr1B	6246664	6247023	-	0	1	0	0	0	0	0	TraesCS1B02G012900	chr1B	6281521	6283818	+	0	1	0	0	0	0	0
Int_9922	TraesCS1B02G011300LC	chr1B	6246664	6247023	-	0	1	0	0	0	0	0	TraesCS1B02G013800	chr1B	6462742	6463043	+	0	1	0	0	0	0	0
Int_9924	TraesCS1B02G011300LC	chr1B	6246664	6247023	-	0	1	0	0	0	0	0	TraesCS1B02G015000LC	chr1B	7478970	7485250	-	13.1858	0	1	1	1	1	1
Int_9862	TraesCS1B02G011439	chr1B	5272384	5273665	-	0	0	0	0	0	0	0	TraesCS1B02G009700LC	chr1B	5272419	5273665	+	0	0	0	0	0	0	0
Int_9862	TraesCS1B02G011439	chr1B	5272384	5273665	-	0	0	0	0	0	0	0	TraesCS1B02G009700LC	chr1B	5272419	5354969	+	0	0	0	0	0	1	0
Int_9862	TraesCS1B02G011439	chr1B	5272384	5273665	-	0	0	0	0	0	0	0	TraesCS1B02G009700LC	chr1B	5342172	5343787	+	0	0	0	0	0	0	0
Int_9862	TraesCS1B02G011439	chr1B	5272384	5273665	-	0	0	0	0	0	0	0	TraesCS1B02G009700LC	chr1B	5354835	5354969	+	0	0	0	0	0	0	0
Int_9862	TraesCS1B02G011439	chr1B	5272419	5273665	-	0	0	0	0	0	1	0	TraesCS1B02G009700LC	chr1B	5272419	5273665	+	0	0	0	0	0	0	0
Int_9862	TraesCS1B02G011439	chr1B	5272419	5273665	-	0	0	0	0	0	1	0	TraesCS1B02G009700LC	chr1B	5272419	5354969	+	0	0	0	0	0	1	0
Int_9862	TraesCS1B02G011439	chr1B	5272419	5273665	-	0	0	0	0	0	1	0	TraesCS1B02G009700LC	chr1B	5342172	5343787	+	0	0	0	0	0	0	0
Int_9862	TraesCS1B02G011439	chr1B	5272419	5273665	-	0	0	0	0	0	1	0	TraesCS1B02G009700LC	chr1B	5354835	5354969	+	0	0	0	0	0	0	0
Int_9863	TraesCS1B02G011439	chr1B	5272384	5273665	-	0	0	0	0	0	0	0	TraesCS1B02G011467	chr1B	5367152	5368819	-	0	0	0	0	0	0	0
Int_9863	TraesCS1B02G011439	chr1B	5272419	5273665	-	0	0	0	0	0	1	0	TraesCS1B02G011467	chr1B	5367152	5368819	-	0	0	0	0	0	0	0
Int_9864	TraesCS1B02G011439	chr1B	5272384	5273665	-	0	0	0	0	0	0	0	TraesCS1B02G011471	chr1B	5381333	5381602	-	0	0	0	0	0	0	0
Int_9864	TraesCS1B02G011439	chr1B	5272419	5273665	-	0	0	0	0	0	1	0	TraesCS1B02G011471	chr1B	5381333	5381602	-	0	0	0	0	0	0	0
Int_9865	TraesCS1B02G011439	chr1B	5272384	5273665	-	0	0	0	0	0	0	0	TraesCS1B02G011484	chr1B	5424434	5425642	-	0	0	0	0	0	0	0
Int_9865	TraesCS1B02G011439	chr1B	5272419	5273665	-	0	0	0	0	0	1	0	TraesCS1B02G011484	chr1B	5424434	5425642	-	0	0	0	0	0	0	0
Int_9875	TraesCS1B02G011467	chr1B	5367152	5368819	-	0	0	0	0	0	0	0	TraesCS1B02G009800LC	chr1B	5402823	5403146	+	5.97296	1	1	1	1	1	1
Int_9931	TraesCS1B02G011500LC	chr1B	6292073	6300005	-	0.0307554	1	0	0	0	0	1	TraesCS1B02G012300LC	chr1B	6390903	6391710	-	0	1	0	0	0	0	0
Int_9930	TraesCS1B02G011500LC	chr1B	6292073	6300005	-	0.0307554	1	0	0	0	0	1	TraesCS1B02G013300	chr1B	6340632	6342219	+	0	1	0	0	0	0	0
Int_9935	TraesCS1B02G011500LC	chr1B	6292073	6300005	-	0.0307554	1	0	0	0	0	1	TraesCS1B02G014000LC	chr1B	7183756	7187192	+	0	1	0	0	0	0	0
Int_9932	TraesCS1B02G011500LC	chr1B	6292073	6300005	-	0.0307554	1	0	0	0	0	1	TraesCS1B02G014600	chr1B	7128584	7130175	-	0	1	0	0	0	1	0
Int_9933	TraesCS1B02G011500LC	chr1B	6292073	6300005	-	0.0307554	1	0	0	0	0	1	TraesCS1B02G014700	chr1B	7143675	7144968	+	0	0	0	0	0	0	0
Int_9878	TraesCS1B02G011523	chr1B	5519694	5520761	-	0	0	0	0	0	0	0	TraesCS1B02G011600	chr1B	5584161	5585477	-	0	1	0	0	0	0	0
Int_9880	TraesCS1B02G011700	chr1B	5686608	5687693	-	0	0	0	0	0	0	0	TraesCS1B02G010100LC	chr1B	5757975	5758866	+	1.62412	1	0	0	1	0	1
Int_9881	TraesCS1B02G011700	chr1B	5686608	5687693	-	0	0	0	0	0	0	0	TraesCS1B02G014000	chr1B	6479152	6482613	+	3.35637	0	1	1	1	1	1
Int_9940	TraesCS1B02G011900LC	chr1B	6326482	6326938	+	0	1	0	0	0	0	0	TraesCS1B02G014200	chr1B	6691726	6693268	-	0	1	0	0	0	0	0
Int_9942	TraesCS1B02G011900LC	chr1B	6326482	6326938	+	0	1	0	0	0	0	0	TraesCS1B02G014600	chr1B	7128584	7130175	-	0	1	0	0	0	1	0
Int_9944	TraesCS1B02G011900LC	chr1B	6326482	6326938	+	0	1	0	0	0	0	0	TraesCS1B02G016300	chr1B	7926804	7928335	-	0	1	0	0	0	0	0
Int_9938	TraesCS1B02G011900LC	chr1B	6326482	6326938	+	0	1	0	0	0	0	0	TraesCS1B02G398600	chr1B	629702739	629704071	+	0	1	0	0	0	0	0
Int_9891	TraesCS1B02G012100	chr1B	5949667	5952506	+	0.537768	1	0	0	0	1	1	TraesCS1B02G012200	chr1B	5986094	5990787	+	0.0250541	1	0	0	0	0	1
Int_9893	TraesCS1B02G012100	chr1B	5949667	5952506	+	0.537768	1	0	0	0	1	1	TraesCS1B02G013900LC	chr1B	7064636	7068149	-	0	1	0	0	0	0	0
Int_9892	TraesCS1B02G012100	chr1B	5949667	5952506	+	0.537768	1	0	0	0	1	1	TraesCS1B02G683400LC	chr1B	634259140	634264511	-	0.204834	1	1	1	1	1	1
Int_9894	TraesCS1B02G012200	chr1B	5986094	5990787	+	0.0250541	1	0	0	0	0	1	TraesCS1B02G012300	chr1B	6022892	6026007	-	0	1	0	1	0	1	0
Int_9895	TraesCS1B02G012200	chr1B	5986094	5990787	+	0.0250541	1	0	0	0	0	1	TraesCS1B02G014000	chr1B	6479152	6482613	+	3.35637	0	1	1	1	1	1
Int_9896	TraesCS1B02G012200	chr1B	5986094	5990787	+	0.0250541	1	0	0	0	0	1	TraesCS1B02G014300LC	chr1B	7245596	7250257	-	0.0340288	1	0	0	0	0	1
Int_9897	TraesCS1B02G012200	chr1B	5986094	5990787	+	0.0250541	1	0	0	0	0	1	TraesCS1B02G014400LC	chr1B	7291697	7340936	+	0.380223	1	0	1	0	1	1
Int_9897	TraesCS1B02G012200	chr1B	5986094	5990787	+	0.0250541	1	0	0	0	0	1	TraesCS1B02G014400LC	chr1B	7293426	7293740	+	0.380223	1	0	0	0	0	1
Int_9897	TraesCS1B02G012200	chr1B	5986094	5990787	+	0.0250541	1	0	0	0	0	1	TraesCS1B02G014400LC	chr1B	7293786	7294443	+	0.380223	1	0	0	0	0	1
Int_9897	TraesCS1B02G012200	chr1B	5986094	5990787	+	0.0250541	1	0	0	0	0	1	TraesCS1B02G014400LC	chr1B	7304930	7305391	+	0.380223	1	0	0	0	0	1
Int_9897	TraesCS1B02G012200	chr1B	5986094	5990787	+	0.0250541	1	0	0	0	0	1	TraesCS1B02G014400LC	chr1B	7319415	7323328	+	0.380223	1	0	1	0	0	1
Int_9897	TraesCS1B02G012200	chr1B	5986094	5990787	+	0.0250541	1	0	0	0	0	1	TraesCS1B02G014400LC	chr1B	7320815	7321537	+	0.380223	1	0	0	0	0	1
Int_9897	TraesCS1B02G012200	chr1B	5986094	5990787	+	0.0250541	1	0	0	0	0	1	TraesCS1B02G014400LC	chr1B	7337194	7338438	+	0.380223	1	0	0	0	0	1
Int_9898	TraesCS1B02G012300	chr1B	6022892	6026007	-	0	1	0	1	0	1	0	TraesCS1B02G012400	chr1B	6059915	6065449	+	0.496764	1	0	1	0	1	1
Int_9954	TraesCS1B02G012300LC	chr1B	6390903	6391710	-	0	1	0	0	0	0	0	TraesCS1B02G013600	chr1B	6443685	6444927	-	0	1	0	0	0	0	0
Int_9953	TraesCS1B02G012300LC	chr1B	6390903	6391710	-	0	1	0	0	0	0	0	TraesCS1B02G187600	chr1B	335972502	335975942	+	4.98198	0	1	1	1	1	1
Int_9903	TraesCS1B02G012400	chr1B	6059915	6065449	+	0.496764	1	0	1	0	1	1	TraesCS1B02G012600	chr1B	6100154	6101020	+	0	1	0	0	0	0	0
Int_9906	TraesCS1B02G012400	chr1B	6059915	6065449	+	0.496764	1	0	1	0	1	1	TraesCS1B02G014400LC	chr1B	7291697	7340936	+	0.380223	1	0	1	0	1	1
Int_9906	TraesCS1B02G012400	chr1B	6059915	6065449	+	0.496764	1	0	1	0	1	1	TraesCS1B02G014400LC	chr1B	7293426	7293740	+	0.380223	1	0	0	0	0	1
Int_9906	TraesCS1B02G012400	chr1B	6059915	6065449	+	0.496764	1	0	1	0	1	1	TraesCS1B02G014400LC	chr1B	7293786	7294443	+	0.380223	1	0	0	0	0	1
Int_9906	TraesCS1B02G012400	chr1B	6059915	6065449	+	0.496764	1	0	1	0	1	1	TraesCS1B02G014400LC	chr1B	7304930	7305391	+	0.380223	1	0	0	0	0	1
Int_9906	TraesCS1B02G012400	chr1B	6059915	6065449	+	0.496764	1	0	1	0	1	1	TraesCS1B02G014400LC	chr1B	7319415	7323328	+	0.380223	1	0	1	0	0	1
Int_9906	TraesCS1B02G012400	chr1B	6059915	6065449	+	0.496764	1	0	1	0	1	1	TraesCS1B02G014400LC	chr1B	7320815	7321537	+	0.380223	1	0	0	0	0	1
Int_9906	TraesCS1B02G012400	chr1B	6059915	6065449	+	0.496764	1	0	1	0	1	1	TraesCS1B02G014400LC	chr1B	7337194	7338438	+	0.380223	1	0	0	0	0	1
Int_9905	TraesCS1B02G012400	chr1B	6059915	6065449	+	0.496764	1	0	1	0	1	1	TraesCS1B02G398500	chr1B	629652723	629655005	+	0.353123	1	0	0	0	0	1
Int_9955	TraesCS1B02G012400LC	chr1B	6405533	6407345	+	0	1	0	0	0	0	0	TraesCS1B02G013600	chr1B	6443685	6444927	-	0	1	0	0	0	0	0
Int_9956	TraesCS1B02G012400LC	chr1B	6405533	6407345	+	0	1	0	0	0	0	0	TraesCS1B02G013800	chr1B	6462742	6463043	+	0	1	0	0	0	0	0
Int_9958	TraesCS1B02G012500LC	chr1B	6415290	6422898	+	0.141344	1	0	0	0	0	1	TraesCS1B02G013800	chr1B	6462742	6463043	+	0	1	0	0	0	0	0
Int_9959	TraesCS1B02G012500LC	chr1B	6415290	6422898	+	0.141344	1	0	0	0	0	1	TraesCS1B02G014400LC	chr1B	7291697	7340936	+	0.380223	1	0	1	0	1	1
Int_9959	TraesCS1B02G012500LC	chr1B	6415290	6422898	+	0.141344	1	0	0	0	0	1	TraesCS1B02G014400LC	chr1B	7293426	7293740	+	0.380223	1	0	0	0	0	1
Int_9959	TraesCS1B02G012500LC	chr1B	6415290	6422898	+	0.141344	1	0	0	0	0	1	TraesCS1B02G014400LC	chr1B	7293786	7294443	+	0.380223	1	0	0	0	0	1
Int_9959	TraesCS1B02G012500LC	chr1B	6415290	6422898	+	0.141344	1	0	0	0	0	1	TraesCS1B02G014400LC	chr1B	7304930	7305391	+	0.380223	1	0	0	0	0	1
Int_9959	TraesCS1B02G012500LC	chr1B	6415290	6422898	+	0.141344	1	0	0	0	0	1	TraesCS1B02G014400LC	chr1B	7319415	7323328	+	0.380223	1	0	1	0	0	1
Int_9959	TraesCS1B02G012500LC	chr1B	6415290	6422898	+	0.141344	1	0	0	0	0	1	TraesCS1B02G014400LC	chr1B	7320815	7321537	+	0.380223	1	0	0	0	0	1
Int_9959	TraesCS1B02G012500LC	chr1B	6415290	6422898	+	0.141344	1	0	0	0	0	1	TraesCS1B02G014400LC	chr1B	7337194	7338438	+	0.380223	1	0	0	0	0	1
Int_9960	TraesCS1B02G012500LC	chr1B	6415290	6422898	+	0.141344	1	0	0	0	0	1	TraesCS1B02G016200LC	chr1B	7883998	7884285	-	0.102367	1	0	0	0	0	1
Int_9957	TraesCS1B02G012500LC	chr1B	6415290	6422898	+	0.141344	1	0	0	0	0	1	TraesCS1B02G042700LC	chr1B	22183067	22184996	+	0	1	0	0	0	1	0
Int_9907	TraesCS1B02G012600	chr1B	6100154	6101020	+	0	1	0	0	0	0	0	TraesCS1B02G667200LC	chr1B	626662583	626663632	+	0	1	0	0	0	0	0
Int_9911	TraesCS1B02G012800	chr1B	6192939	6199163	+	0.0161138	1	0	0	0	0	1	TraesCS1B02G014300LC	chr1B	7245596	7250257	-	0.0340288	1	0	0	0	0	1
Int_9929	TraesCS1B02G012900	chr1B	6281521	6283818	+	0	1	0	0	0	0	0	TraesCS1B02G014300LC	chr1B	7245596	7250257	-	0.0340288	1	0	0	0	0	1
Int_9946	TraesCS1B02G013300	chr1B	6340632	6342219	+	0	1	0	0	0	0	0	TraesCS1B02G012300LC	chr1B	6390903	6391710	-	0	1	0	0	0	0	0
Int_9947	TraesCS1B02G013300	chr1B	6340632	6342219	+	0	1	0	0	0	0	0	TraesCS1B02G013800	chr1B	6462742	6463043	+	0	1	0	0	0	0	0
Int_9949	TraesCS1B02G013300	chr1B	6340632	6342219	+	0	1	0	0	0	0	0	TraesCS1B02G014200	chr1B	6691726	6693268	-	0	1	0	0	0	0	0
Int_9945	TraesCS1B02G013300	chr1B	6340632	6342219	+	0	1	0	0	0	0	0	TraesCS1B02G398600	chr1B	629702739	629704071	+	0	1	0	0	0	0	0
Int_9980	TraesCS1B02G013900LC	chr1B	7064636	7068149	-	0	1	0	0	0	0	0	TraesCS1B02G042700LC	chr1B	22183067	22184996	+	0	1	0	0	0	1	0
Int_9981	TraesCS1B02G013900LC	chr1B	7064636	7068149	-	0	1	0	0	0	0	0	TraesCS1B02G050100	chr1B	29923154	29931444	+	0	1	0	1	0	0	0
Int_9974	TraesCS1B02G014200	chr1B	6691726	6693268	-	0	1	0	0	0	0	0	TraesCS1B02G398600	chr1B	629702739	629704071	+	0	1	0	0	0	0	0
Int_9998	TraesCS1B02G014400LC	chr1B	7291697	7340936	+	0.380223	1	0	1	0	1	1	TraesCS1B02G042700LC	chr1B	22183067	22184996	+	0	1	0	0	0	1	0
Int_9998	TraesCS1B02G014400LC	chr1B	7293426	7293740	+	0.380223	1	0	0	0	0	1	TraesCS1B02G042700LC	chr1B	22183067	22184996	+	0	1	0	0	0	1	0
Int_9998	TraesCS1B02G014400LC	chr1B	7293786	7294443	+	0.380223	1	0	0	0	0	1	TraesCS1B02G042700LC	chr1B	22183067	22184996	+	0	1	0	0	0	1	0
Int_9998	TraesCS1B02G014400LC	chr1B	7304930	7305391	+	0.380223	1	0	0	0	0	1	TraesCS1B02G042700LC	chr1B	22183067	22184996	+	0	1	0	0	0	1	0
Int_9998	TraesCS1B02G014400LC	chr1B	7319415	7323328	+	0.380223	1	0	1	0	0	1	TraesCS1B02G042700LC	chr1B	22183067	22184996	+	0	1	0	0	0	1	0
Int_9998	TraesCS1B02G014400LC	chr1B	7320815	7321537	+	0.380223	1	0	0	0	0	1	TraesCS1B02G042700LC	chr1B	22183067	22184996	+	0	1	0	0	0	1	0
Int_9998	TraesCS1B02G014400LC	chr1B	7337194	7338438	+	0.380223	1	0	0	0	0	1	TraesCS1B02G042700LC	chr1B	22183067	22184996	+	0	1	0	0	0	1	0
Int_9979	TraesCS1B02G014500	chr1B	7040245	7047567	+	0	1	0	0	0	0	0	TraesCS1B02G014900	chr1B	7290064	7291428	+	0	1	0	0	0	0	0
Int_9986	TraesCS1B02G014600	chr1B	7128584	7130175	-	0	1	0	0	0	1	0	TraesCS1B02G016300	chr1B	7926804	7928335	-	0	1	0	0	0	0	0
Int_9988	TraesCS1B02G014700	chr1B	7143675	7144968	+	0	0	0	0	0	0	0	TraesCS1B02G014000LC	chr1B	7183756	7187192	+	0	1	0	0	0	0	0
Int_9987	TraesCS1B02G014700	chr1B	7143675	7144968	+	0	0	0	0	0	0	0	TraesCS1B02G037900	chr1B	17810810	17816891	-	3.37022	0	1	1	1	1	1
Int_9996	TraesCS1B02G014900	chr1B	7290064	7291428	+	0	1	0	0	0	0	0	TraesCS1B02G014400LC	chr1B	7291697	7340936	+	0.380223	1	0	1	0	1	1
Int_9996	TraesCS1B02G014900	chr1B	7290064	7291428	+	0	1	0	0	0	0	0	TraesCS1B02G014400LC	chr1B	7293426	7293740	+	0.380223	1	0	0	0	0	1
Int_9996	TraesCS1B02G014900	chr1B	7290064	7291428	+	0	1	0	0	0	0	0	TraesCS1B02G014400LC	chr1B	7293786	7294443	+	0.380223	1	0	0	0	0	1
Int_9996	TraesCS1B02G014900	chr1B	7290064	7291428	+	0	1	0	0	0	0	0	TraesCS1B02G014400LC	chr1B	7304930	7305391	+	0.380223	1	0	0	0	0	1
Int_9996	TraesCS1B02G014900	chr1B	7290064	7291428	+	0	1	0	0	0	0	0	TraesCS1B02G014400LC	chr1B	7319415	7323328	+	0.380223	1	0	1	0	0	1
Int_9996	TraesCS1B02G014900	chr1B	7290064	7291428	+	0	1	0	0	0	0	0	TraesCS1B02G014400LC	chr1B	7320815	7321537	+	0.380223	1	0	0	0	0	1
Int_9996	TraesCS1B02G014900	chr1B	7290064	7291428	+	0	1	0	0	0	0	0	TraesCS1B02G014400LC	chr1B	7337194	7338438	+	0.380223	1	0	0	0	0	1
Int_10002	TraesCS1B02G015000LC	chr1B	7478970	7485250	-	13.1858	0	1	1	1	1	1	TraesCS1B02G020000LC	chr1B	9690349	9690732	-	19.94	1	1	1	1	1	1
Int_10004	TraesCS1B02G015200LC	chr1B	7539797	7540357	+	0	0	0	0	0	0	0	TraesCS1B02G036000	chr1B	17250861	17251768	+	0	1	0	0	0	0	0
Int_10005	TraesCS1B02G015200LC	chr1B	7539797	7540357	+	0	0	0	0	0	0	0	TraesCS1B02G042600	chr1B	22161620	22162595	-	0	0	0	0	0	0	0
Int_10003	TraesCS1B02G015200LC	chr1B	7539797	7540357	+	0	0	0	0	0	0	0	TraesCS1B02G042900LC	chr1B	22270409	22270942	+	0	1	0	0	0	0	0
Int_10006	TraesCS1B02G015200LC	chr1B	7539797	7540357	+	0	0	0	0	0	0	0	TraesCS1B02G042900LC	chr1B	22270409	22270942	+	0	1	0	0	0	0	0
Int_10013	TraesCS1B02G016200	chr1B	7899317	7901813	-	0	1	0	0	0	0	0	TraesCS1B02G466600	chr1B	676879333	676879620	-	0	0	0	0	0	0	0
Int_10011	TraesCS1B02G016200	chr1B	7899317	7901813	-	0	1	0	0	0	0	0	TraesCS1B02G588300LC	chr1B	567757059	567757995	-	0.10414	1	0	0	0	0	1
Int_10012	TraesCS1B02G016200	chr1B	7899317	7901813	-	0	1	0	0	0	0	0	TraesCS1B02G609700LC	chr1B	584761978	584762699	+	0	1	0	1	0	0	0
Int_10009	TraesCS1B02G016200LC	chr1B	7883998	7884285	-	0.102367	1	0	0	0	0	1	TraesCS1B02G042900LC	chr1B	22270409	22270942	+	0	1	0	0	0	0	0
Int_10010	TraesCS1B02G016200LC	chr1B	7883998	7884285	-	0.102367	1	0	0	0	0	1	TraesCS1B02G587900LC	chr1B	567715095	567721310	-	0.0453095	0	0	1	0	1	1
Int_10014	TraesCS1B02G016400	chr1B	7988894	7995986	+	1.77855	1	0	0	0	1	1	TraesCS1B02G043200	chr1B	22701051	22710184	+	18.6467	0	1	0	0	1	1
Int_10017	TraesCS1B02G016600	chr1B	8116677	8118238	+	0	1	0	1	0	0	0	TraesCS1B02G016700	chr1B	8144177	8149251	-	0	1	0	0	0	0	0
Int_10021	TraesCS1B02G016800	chr1B	8180389	8182007	+	4.67065	0	1	1	1	1	1	TraesCS1B02G017100	chr1B	8222272	8224224	+	3.26476	0	1	0	0	1	1
Int_10015	TraesCS1B02G016800LC	chr1B	8013745	8013954	-	0	1	0	0	0	0	0	TraesCS1B02G043200	chr1B	22701051	22710184	+	18.6467	0	1	0	0	1	1
Int_10022	TraesCS1B02G017000	chr1B	8204110	8204784	+	0	1	0	0	0	0	0	TraesCS1B02G037900	chr1B	17810810	17816891	-	3.37022	0	1	1	1	1	1
Int_10020	TraesCS1B02G017000LC	chr1B	8170199	8173835	-	0	1	0	0	0	1	0	TraesCS1B02G037900	chr1B	17810810	17816891	-	3.37022	0	1	1	1	1	1
Int_10023	TraesCS1B02G017100	chr1B	8222272	8224224	+	3.26476	0	1	0	0	1	1	TraesCS1B02G037900	chr1B	17810810	17816891	-	3.37022	0	1	1	1	1	1
Int_10035	TraesCS1B02G017500	chr1B	8411343	8414060	-	0	1	0	0	0	0	0	TraesCS1B02G017600	chr1B	8556295	8560477	+	0	1	0	0	0	0	0
Int_10036	TraesCS1B02G017500	chr1B	8411343	8414060	-	0	1	0	0	0	0	0	TraesCS1B02G017600	chr1B	8556295	8560477	+	0	1	0	0	0	0	0
Int_10027	TraesCS1B02G017500LC	chr1B	8259586	8261562	-	0	1	0	0	0	0	0	TraesCS1B02G017400	chr1B	8395175	8396240	-	0	1	0	0	0	0	0
Int_10043	TraesCS1B02G018600	chr1B	8864601	8867261	-	0.0152564	0	0	0	0	1	1	TraesCS1B02G019500	chr1B	9161801	9164311	+	0.0115013	1	0	0	0	1	1
Int_10045	TraesCS1B02G018700	chr1B	8913933	8916204	-	0.0210037	0	0	1	0	1	1	TraesCS1B02G019600	chr1B	9260224	9261405	-	0	1	0	1	0	0	0
Int_10049	TraesCS1B02G019000	chr1B	8990898	9007234	-	0.0178568	0	0	0	0	1	1	TraesCS1B02G019100	chr1B	9069399	9073186	-	12.058	0	1	1	1	1	1
Int_10051	TraesCS1B02G019200	chr1B	9075481	9081212	+	6.04696	0	1	1	1	1	1	TraesCS1B02G019500	chr1B	9161801	9164311	+	0.0115013	1	0	0	0	1	1
Int_10071	TraesCS1B02G019600LC	chr1B	9541673	9542032	+	0	0	0	0	0	0	0	TraesCS1B02G022200	chr1B	10060018	10063169	+	0.325672	1	0	0	1	1	1
Int_10072	TraesCS1B02G019600LC	chr1B	9541673	9542032	+	0	0	0	0	0	0	0	TraesCS1B02G402900	chr1B	632654884	632660030	-	0	1	0	1	0	0	0
Int_10075	TraesCS1B02G019800LC	chr1B	9606445	9607062	-	0.0842134	1	0	0	1	0	1	TraesCS1B02G022000	chr1B	10004678	10007497	-	0.0430257	0	0	0	0	1	1
Int_10066	TraesCS1B02G020100	chr1B	9429148	9430344	+	0	1	0	1	1	0	0	TraesCS1B02G020200	chr1B	9489888	9494840	+	0	1	0	1	1	1	0
Int_10077	TraesCS1B02G020100LC	chr1B	9702548	9703315	-	0.0750574	1	0	0	0	1	1	TraesCS1B02G022000	chr1B	10004678	10007497	-	0.0430257	0	0	0	0	1	1
Int_10069	TraesCS1B02G020200	chr1B	9489888	9494840	+	0	1	0	1	1	1	0	TraesCS1B02G019600LC	chr1B	9541673	9542032	+	0	0	0	0	0	0	0
Int_10074	TraesCS1B02G020500	chr1B	9578944	9581744	+	0	1	0	1	0	0	0	TraesCS1B02G021600	chr1B	9893917	9899387	-	0	1	0	1	0	0	0
Int_10073	TraesCS1B02G020500	chr1B	9578944	9581744	+	0	1	0	1	0	0	0	TraesCS1B02G022300	chr1B	10067449	10082262	-	13.2554	1	0	1	1	1	1
Int_10073	TraesCS1B02G020500	chr1B	9578944	9581744	+	0	1	0	1	0	0	0	TraesCS1B02G022300	chr1B	10072758	10076049	-	13.2554	1	0	0	1	1	1
Int_10076	TraesCS1B02G020800	chr1B	9647370	9649274	+	0	1	0	0	0	0	0	TraesCS1B02G603100LC	chr1B	580519990	580521757	+	0.00842126	0	0	0	0	0	1
Int_10078	TraesCS1B02G021200	chr1B	9720065	9724052	-	1.6536	0	1	1	1	1	1	TraesCS1B02G142900	chr1B	192689438	192693287	-	3.12494	0	1	0	0	1	1
Int_10079	TraesCS1B02G021200	chr1B	9720065	9724052	-	1.6536	0	1	1	1	1	1	TraesCS1B02G396200LC	chr1B	377092991	377093738	+	9.81985	0	1	1	1	1	1
Int_10081	TraesCS1B02G022000	chr1B	10004678	10007497	-	0.0430257	0	0	0	0	1	1	TraesCS1B02G022200	chr1B	10060018	10063169	+	0.325672	1	0	0	1	1	1
Int_10086	TraesCS1B02G022300LC	chr1B	10563718	10564148	-	0	1	0	0	0	0	0	TraesCS1B02G023500	chr1B	10944607	10948395	+	0	1	0	1	0	1	0
Int_10087	TraesCS1B02G022300LC	chr1B	10563718	10564148	-	0	1	0	0	0	0	0	TraesCS1B02G049700	chr1B	29401254	29406888	-	0	1	0	0	0	0	0
Int_10088	TraesCS1B02G022300LC	chr1B	10563718	10564148	-	0	1	0	0	0	0	0	TraesCS1B02G056800LC	chr1B	29508288	29508656	+	0	1	0	0	0	0	0
Int_10085	TraesCS1B02G023300	chr1B	10549781	10551792	+	0.00766093	1	0	1	1	1	1	TraesCS1B02G056800LC	chr1B	29508288	29508656	+	0	1	0	0	0	0	0
Int_10090	TraesCS1B02G023500	chr1B	10944607	10948395	+	0	1	0	1	0	1	0	TraesCS1B02G049700	chr1B	29401254	29406888	-	0	1	0	0	0	0	0
Int_10091	TraesCS1B02G023500	chr1B	10944607	10948395	+	0	1	0	1	0	1	0	TraesCS1B02G056800LC	chr1B	29508288	29508656	+	0	1	0	0	0	0	0
Int_10092	TraesCS1B02G023600	chr1B	10973146	10975108	-	0	1	1	1	1	0	0	TraesCS1B02G056800LC	chr1B	29508288	29508656	+	0	1	0	0	0	0	0
Int_10100	TraesCS1B02G024000LC	chr1B	12322010	12322159	-	0	1	0	1	0	0	0	TraesCS1B02G025300	chr1B	12373475	12373717	-	0	1	0	0	0	0	0
Int_10101	TraesCS1B02G024000LC	chr1B	12322010	12322159	-	0	1	0	1	0	0	0	TraesCS1B02G028300	chr1B	13665542	13668321	-	0	1	0	0	0	0	0
Int_10102	TraesCS1B02G024000LC	chr1B	12322010	12322159	-	0	1	0	1	0	0	0	TraesCS1B02G058300LC	chr1B	30445946	30447920	+	0.847831	1	0	0	0	0	1
Int_10098	TraesCS1B02G024500	chr1B	11857187	11860248	+	17.5392	0	1	1	1	1	1	TraesCS1B02G350100	chr1B	580622463	580624807	+	0	1	0	1	0	1	0
Int_10099	TraesCS1B02G024800	chr1B	12070989	12072628	+	3.48202	0	0	0	0	0	1	TraesCS1B02G023900LC	chr1B	12107608	12108849	-	0	1	0	0	0	0	0
Int_10103	TraesCS1B02G025000	chr1B	12343414	12343656	-	0	1	0	0	0	0	0	TraesCS1B02G026100LC	chr1B	13024543	13025325	-	0	1	0	0	0	0	0
Int_10104	TraesCS1B02G025000	chr1B	12343414	12343656	-	0	1	0	0	0	0	0	TraesCS1B02G028200	chr1B	13564868	13565083	-	0	1	0	1	0	0	0
Int_10106	TraesCS1B02G025000	chr1B	12343414	12343656	-	0	1	0	0	0	0	0	TraesCS1B02G028300	chr1B	13665542	13668321	-	0	1	0	0	0	0	0
Int_10110	TraesCS1B02G025200LC	chr1B	12795810	12802128	-	0.0669945	1	0	0	0	0	1	TraesCS1B02G026400LC	chr1B	13235247	13243023	+	0.00697618	1	0	0	0	0	1
Int_10108	TraesCS1B02G025600	chr1B	12500563	12500805	+	0	0	0	0	0	0	0	TraesCS1B02G025700	chr1B	12570754	12570996	+	0	0	0	0	0	0	0
Int_10112	TraesCS1B02G025900LC	chr1B	12926985	12927535	-	1.54243	1	0	0	0	0	1	TraesCS1B02G026700	chr1B	12975409	12976118	-	0	1	0	0	0	0	0
Int_10113	TraesCS1B02G025900LC	chr1B	12926985	12927535	-	1.54243	1	0	0	0	0	1	TraesCS1B02G201300	chr1B	360511569	360512987	-	0.0118651	0	0	1	1	0	1
Int_10113	TraesCS1B02G025900LC	chr1B	12926985	12927535	-	1.54243	1	0	0	0	0	1	TraesCS1B02G201300	chr1B	360512742	360512981	-	0.0118651	0	0	1	1	0	1
Int_10117	TraesCS1B02G026000LC	chr1B	12998999	13000531	-	0.565672	1	0	0	0	0	1	TraesCS1B02G027900	chr1B	13497470	13497685	+	0	1	0	0	0	0	0
Int_10118	TraesCS1B02G026000LC	chr1B	12998999	13000531	-	0.565672	1	0	0	0	0	1	TraesCS1B02G028000	chr1B	13501496	13501738	+	0	1	0	0	0	0	0
Int_10122	TraesCS1B02G026300LC	chr1B	13166226	13168088	+	0	1	0	0	0	0	0	TraesCS1B02G026400LC	chr1B	13235247	13243023	+	0.00697618	1	0	0	0	0	1
Int_10127	TraesCS1B02G026400LC	chr1B	13235247	13243023	+	0.00697618	1	0	0	0	0	1	TraesCS1B02G027100LC	chr1B	13387987	13391177	-	0	1	0	0	0	0	0
Int_10128	TraesCS1B02G026400LC	chr1B	13235247	13243023	+	0.00697618	1	0	0	0	0	1	TraesCS1B02G027500	chr1B	13412257	13417222	-	0	1	0	0	0	0	0
Int_10129	TraesCS1B02G026400LC	chr1B	13235247	13243023	+	0.00697618	1	0	0	0	0	1	TraesCS1B02G027800	chr1B	13447836	13448543	-	0	1	0	1	0	0	0
Int_10111	TraesCS1B02G026500	chr1B	12827618	12828676	-	0	1	0	0	0	0	0	TraesCS1B02G026400LC	chr1B	13235247	13243023	+	0.00697618	1	0	0	0	0	1
Int_10131	TraesCS1B02G026500LC	chr1B	13295599	13301289	-	0	1	0	0	0	1	0	TraesCS1B02G026600LC	chr1B	13340992	13341934	-	0	0	0	0	0	0	0
Int_10114	TraesCS1B02G026600	chr1B	12942841	12946128	+	0	1	0	0	0	0	0	TraesCS1B02G026000LC	chr1B	12998999	13000531	-	0.565672	1	0	0	0	0	1
Int_10115	TraesCS1B02G026600	chr1B	12942841	12946128	+	0	1	0	0	0	0	0	TraesCS1B02G027300LC	chr1B	13424707	13425105	-	0	1	0	0	0	0	0
Int_10132	TraesCS1B02G026600LC	chr1B	13340992	13341934	-	0	0	0	0	0	0	0	TraesCS1B02G027100LC	chr1B	13387987	13391177	-	0	1	0	0	0	0	0
Int_10133	TraesCS1B02G026600LC	chr1B	13340992	13341934	-	0	0	0	0	0	0	0	TraesCS1B02G027500	chr1B	13412257	13417222	-	0	1	0	0	0	0	0
Int_10116	TraesCS1B02G026700	chr1B	12975409	12976118	-	0	1	0	0	0	0	0	TraesCS1B02G026100LC	chr1B	13024543	13025325	-	0	1	0	0	0	0	0
Int_10135	TraesCS1B02G026800LC	chr1B	13363208	13363960	-	0.0229259	1	0	0	0	0	1	TraesCS1B02G027300LC	chr1B	13424707	13425105	-	0	1	0	0	0	0	0
Int_10134	TraesCS1B02G026800LC	chr1B	13363208	13363960	-	0.0229259	1	0	0	0	0	1	TraesCS1B02G027500	chr1B	13412257	13417222	-	0	1	0	0	0	0	0
Int_10136	TraesCS1B02G027100LC	chr1B	13387987	13391177	-	0	1	0	0	0	0	0	TraesCS1B02G027300LC	chr1B	13424707	13425105	-	0	1	0	0	0	0	0
Int_10137	TraesCS1B02G027900	chr1B	13497470	13497685	+	0	1	0	0	0	0	0	TraesCS1B02G028200	chr1B	13564868	13565083	-	0	1	0	1	0	0	0
Int_10150	TraesCS1B02G027900LC	chr1B	14440401	14443755	-	0.0245528	1	0	0	0	0	1	TraesCS1B02G029700	chr1B	14609435	14626525	+	0.0557764	1	0	1	0	1	1
Int_10151	TraesCS1B02G028100LC	chr1B	14461441	14461959	+	0	1	0	0	0	0	0	TraesCS1B02G029800	chr1B	14634788	14656402	+	0.00339797	1	0	0	0	1	1
Int_10154	TraesCS1B02G028300LC	chr1B	14539904	14540760	+	0.0954757	1	0	0	0	0	1	TraesCS1B02G029700	chr1B	14609435	14626525	+	0.0557764	1	0	1	0	1	1
Int_10155	TraesCS1B02G028300LC	chr1B	14539904	14540760	+	0.0954757	1	0	0	0	0	1	TraesCS1B02G029700	chr1B	14609435	14626525	+	0.0557764	1	0	1	0	1	1
Int_10158	TraesCS1B02G028600LC	chr1B	14772070	14772672	+	0	1	0	0	0	0	0	TraesCS1B02G332200LC	chr1B	306668775	306669509	-	3.54164	0	1	1	1	1	1
Int_10159	TraesCS1B02G028600LC	chr1B	14772070	14772672	+	0	1	0	0	0	0	0	TraesCS1B02G516400LC	chr1B	507362423	507366605	-	17.1326	0	1	1	1	1	1
Int_10141	TraesCS1B02G028700	chr1B	13965202	13970031	+	0	1	0	0	0	0	0	TraesCS1B02G330800	chr1B	556663045	556664645	+	0	0	0	1	0	0	0
Int_10144	TraesCS1B02G028800	chr1B	14030108	14031735	-	0.302881	0	1	1	1	1	1	TraesCS1B02G028900	chr1B	14098022	14100474	-	0.268352	0	1	1	1	0	1
Int_10145	TraesCS1B02G028800	chr1B	14030108	14031735	-	0.302881	0	1	1	1	1	1	TraesCS1B02G028900	chr1B	14098022	14100474	-	0.268352	0	1	1	1	0	1
Int_10160	TraesCS1B02G028800LC	chr1B	14816170	14817129	+	0.0168474	1	0	1	0	0	1	TraesCS1B02G030200	chr1B	14929251	14931368	+	0	1	0	1	0	0	0
Int_10147	TraesCS1B02G029200	chr1B	14156250	14166522	+	0.00535895	1	0	0	0	1	1	TraesCS1B02G028100LC	chr1B	14461441	14461959	+	0	1	0	0	0	0	0
Int_10165	TraesCS1B02G029300LC	chr1B	14989134	14989481	-	0	0	0	0	0	0	0	TraesCS1B02G030400	chr1B	15038439	15042452	-	0	1	0	1	0	0	0
Int_10166	TraesCS1B02G029300LC	chr1B	14989134	14989481	-	0	0	0	0	0	0	0	TraesCS1B02G169900	chr1B	301257350	301257365	-	7.14044	0	1	1	1	1	1
Int_10166	TraesCS1B02G029300LC	chr1B	14989134	14989481	-	0	0	0	0	0	0	0	TraesCS1B02G169900	chr1B	301257350	301285692	-	7.14044	0	1	1	1	1	1
Int_10148	TraesCS1B02G029400	chr1B	14186824	14187961	-	0.28518	1	0	0	0	1	1	TraesCS1B02G029900	chr1B	14691678	14692533	-	0.233922	1	0	0	0	0	1
Int_10163	TraesCS1B02G030300	chr1B	14950407	14952265	-	0	1	0	0	0	0	0	TraesCS1B02G029300LC	chr1B	14989134	14989481	-	0	0	0	0	0	0	0
Int_10168	TraesCS1B02G030400	chr1B	15038439	15042452	-	0	1	0	1	0	0	0	TraesCS1B02G354500LC	chr1B	328937400	328937912	-	0.304439	0	0	1	0	1	1
Int_10169	TraesCS1B02G030500	chr1B	15097670	15100117	-	0	1	0	0	0	0	0	TraesCS1B02G030700	chr1B	15141444	15142626	+	4.96287	1	0	0	1	1	1
Int_10175	TraesCS1B02G031700	chr1B	15517132	15519874	-	0	1	0	1	0	0	0	TraesCS1B02G032100	chr1B	15638525	15641235	-	0	1	0	1	0	0	0
Int_10177	TraesCS1B02G031800	chr1B	15526043	15528357	+	0	1	0	0	0	0	0	TraesCS1B02G030700LC	chr1B	15581694	15581888	-	0	1	0	0	0	0	0
Int_10176	TraesCS1B02G031800	chr1B	15526043	15528357	+	0	1	0	0	0	0	0	TraesCS1B02G032000	chr1B	15578829	15579449	+	0	1	0	0	0	0	0
Int_10178	TraesCS1B02G032100	chr1B	15638525	15641235	-	0	1	0	1	0	0	0	TraesCS1B02G031200LC	chr1B	15690130	15690375	+	0	1	1	1	1	0	0
Int_10179	TraesCS1B02G032100	chr1B	15638525	15641235	-	0	1	0	1	0	0	0	TraesCS1B02G460000LC	chr1B	449251048	449264613	+	5.36236	0	1	1	1	1	1
Int_10179	TraesCS1B02G032100	chr1B	15638525	15641235	-	0	1	0	1	0	0	0	TraesCS1B02G460000LC	chr1B	449257022	449257486	+	5.36236	0	1	0	0	1	1
Int_10180	TraesCS1B02G032400	chr1B	15742607	15743947	-	0	0	1	1	1	1	0	TraesCS1B02G032600	chr1B	15869836	15875064	+	0.544424	0	1	1	1	1	1
Int_10181	TraesCS1B02G033100	chr1B	16214960	16215274	+	35.734	1	1	1	1	1	1	TraesCS1B02G045600LC	chr1B	23970611	23978947	-	0.0779826	0	1	1	1	1	1
Int_10181	TraesCS1B02G033100	chr1B	16214960	16215274	+	35.734	1	1	1	1	1	1	TraesCS1B02G045600LC	chr1B	23975632	23977797	-	0.0779826	0	1	1	1	0	1
Int_10182	TraesCS1B02G033300	chr1B	16223549	16225723	-	0	1	0	1	0	0	0	TraesCS1B02G043600	chr1B	23597344	23599636	+	6.08772	0	0	0	0	0	1
Int_10183	TraesCS1B02G033300	chr1B	16223549	16225723	-	0	1	0	1	0	0	0	TraesCS1B02G043900	chr1B	23896117	23898299	+	3.13608	1	0	0	0	0	1
Int_10188	TraesCS1B02G033600	chr1B	16400061	16402254	+	0	1	0	0	0	0	0	TraesCS1B02G252400	chr1B	445178318	445181281	+	0.194478	0	1	1	1	1	1
Int_10188	TraesCS1B02G033600	chr1B	16400061	16402254	+	0	1	0	0	0	0	0	TraesCS1B02G252400	chr1B	445180617	445180922	+	0.194478	0	1	0	1	0	1
Int_10190	TraesCS1B02G034300	chr1B	16501939	16502688	-	0	1	0	0	0	0	0	TraesCS1B02G033000LC	chr1B	16664571	16664714	-	0	1	0	1	0	0	0
Int_10189	TraesCS1B02G034300	chr1B	16501939	16502688	-	0	1	0	0	0	0	0	TraesCS1B02G034900	chr1B	16644449	16645738	+	0	1	0	0	0	0	0
Int_10191	TraesCS1B02G034300	chr1B	16501939	16502688	-	0	1	0	0	0	0	0	TraesCS1B02G062000LC	chr1B	31760835	31761382	-	0	1	0	0	0	0	0
Int_10205	TraesCS1B02G034600LC	chr1B	17369758	17370048	+	0	0	0	0	0	0	0	TraesCS1B02G034700LC	chr1B	17536458	17537840	-	0	1	0	1	0	0	0
Int_10197	TraesCS1B02G034900	chr1B	16644449	16645738	+	0	1	0	0	0	0	0	TraesCS1B02G035100	chr1B	16693069	16693803	+	0.0852878	1	0	0	0	0	1
Int_10198	TraesCS1B02G035200	chr1B	16757203	16764102	+	0	1	0	0	0	0	0	TraesCS1B02G224100	chr1B	402103909	402113745	-	37.98	0	1	1	1	1	1
Int_10215	TraesCS1B02G035200LC	chr1B	17618969	17621156	-	0.129769	0	0	0	1	1	1	TraesCS1B02G037000	chr1B	17681156	17687028	+	0.0657381	1	0	1	0	1	1
Int_10217	TraesCS1B02G035200LC	chr1B	17618969	17621156	-	0.129769	0	0	0	1	1	1	TraesCS1B02G226500	chr1B	407296070	407300585	-	7.207	0	1	1	1	1	1
Int_10199	TraesCS1B02G035400	chr1B	16839554	16841294	+	0	1	0	0	0	0	0	TraesCS1B02G036300	chr1B	17343494	17346893	+	0	1	0	0	0	1	0
Int_10202	TraesCS1B02G036000	chr1B	17250861	17251768	+	0	1	0	0	0	0	0	TraesCS1B02G042600	chr1B	22161620	22162595	-	0	0	0	0	0	0	0
Int_10203	TraesCS1B02G036000	chr1B	17250861	17251768	+	0	1	0	0	0	0	0	TraesCS1B02G042900LC	chr1B	22270409	22270942	+	0	1	0	0	0	0	0
Int_10214	TraesCS1B02G036700	chr1B	17559910	17563766	-	0.0377309	1	0	0	0	0	1	TraesCS1B02G035200LC	chr1B	17618969	17621156	-	0.129769	0	0	0	1	1	1
Int_10230	TraesCS1B02G036700LC	chr1B	17957429	17958262	-	0	0	1	1	1	1	0	TraesCS1B02G167500	chr1B	296748310	296757315	+	0	0	0	1	0	0	0
Int_10219	TraesCS1B02G037000	chr1B	17681156	17687028	+	0.0657381	1	0	1	0	1	1	TraesCS1B02G035500LC	chr1B	17724134	17726754	-	0	0	0	1	0	1	0
Int_10220	TraesCS1B02G037000	chr1B	17681156	17687028	+	0.0657381	1	0	1	0	1	1	TraesCS1B02G037300	chr1B	17743746	17745933	-	0.107368	0	1	0	1	1	1
Int_10221	TraesCS1B02G037300	chr1B	17743746	17745933	-	0.107368	0	1	0	1	1	1	TraesCS1B02G035600LC	chr1B	17780440	17781360	-	0.0399431	0	0	0	1	1	1
Int_10240	TraesCS1B02G037300LC	chr1B	18382210	18382587	+	0.236761	1	0	0	0	0	1	TraesCS1B02G038800	chr1B	18419377	18423130	-	4.25044	0	1	1	1	1	1
Int_10241	TraesCS1B02G037500LC	chr1B	18553106	18553521	+	0	1	0	1	0	0	0	TraesCS1B02G039100	chr1B	18683374	18686793	+	0.00506673	1	0	1	0	0	1
Int_10226	TraesCS1B02G038000	chr1B	17884038	17886088	-	1.73329	0	1	1	1	1	1	TraesCS1B02G039200	chr1B	18867715	18870069	+	0.0582112	0	1	1	1	1	1
Int_10227	TraesCS1B02G038000	chr1B	17884038	17886088	-	1.73329	0	1	1	1	1	1	TraesCS1B02G315508	chr1B	539931449	539932669	-	0	0	1	0	1	1	0
Int_10228	TraesCS1B02G038000	chr1B	17884038	17886088	-	1.73329	0	1	1	1	1	1	TraesCS1B02G697000LC	chr1B	639423965	639424324	+	0	0	0	1	1	1	0
Int_10229	TraesCS1B02G038000	chr1B	17884038	17886088	-	1.73329	0	1	1	1	1	1	TraesCS1B02G697200LC	chr1B	639442191	639442346	+	0	0	0	0	0	0	0
Int_10231	TraesCS1B02G038400	chr1B	18089773	18093637	-	0.153088	0	1	1	1	1	1	TraesCS1B02G038600	chr1B	18363378	18364565	-	0.0138694	0	0	0	0	0	1
Int_10232	TraesCS1B02G038400	chr1B	18089773	18093637	-	0.153088	0	1	1	1	1	1	TraesCS1B02G039100	chr1B	18683374	18686793	+	0.00506673	1	0	1	0	0	1
Int_10233	TraesCS1B02G038400	chr1B	18089773	18093637	-	0.153088	0	1	1	1	1	1	TraesCS1B02G039200	chr1B	18867715	18870069	+	0.0582112	0	1	1	1	1	1
Int_10239	TraesCS1B02G038600	chr1B	18363378	18364565	-	0.0138694	0	0	0	0	0	1	TraesCS1B02G039100	chr1B	18683374	18686793	+	0.00506673	1	0	1	0	0	1
Int_10242	TraesCS1B02G038900	chr1B	18570322	18571755	-	0	1	0	0	0	0	0	TraesCS1B02G037800LC	chr1B	18676414	18677747	-	0	1	0	0	0	0	0
Int_10243	TraesCS1B02G038900	chr1B	18570322	18571755	-	0	1	0	0	0	0	0	TraesCS1B02G039100	chr1B	18683374	18686793	+	0.00506673	1	0	1	0	0	1
Int_10245	TraesCS1B02G039100	chr1B	18683374	18686793	+	0.00506673	1	0	1	0	0	1	TraesCS1B02G039200	chr1B	18867715	18870069	+	0.0582112	0	1	1	1	1	1
Int_10251	TraesCS1B02G039200	chr1B	18867715	18870069	+	0.0582112	0	1	1	1	1	1	TraesCS1B02G039620	chr1B	19053658	19068672	-	0.256895	1	0	1	0	0	1
Int_10251	TraesCS1B02G039200	chr1B	18867715	18870069	+	0.0582112	0	1	1	1	1	1	TraesCS1B02G039620	chr1B	19061029	19062117	-	0.256895	1	0	1	0	0	1
Int_10252	TraesCS1B02G039200	chr1B	18867715	18870069	+	0.0582112	0	1	1	1	1	1	TraesCS1B02G315508	chr1B	539931449	539932669	-	0	0	1	0	1	1	0
Int_10295	TraesCS1B02G039200LC	chr1B	19536990	19553256	-	0	0	0	0	0	0	0	TraesCS1B02G090500LC	chr1B	49145000	49173168	+	0.00996874	0	0	0	1	1	1
Int_10295	TraesCS1B02G039200LC	chr1B	19536990	19553256	-	0	0	0	0	0	0	0	TraesCS1B02G090500LC	chr1B	49147442	49147886	+	0.00996874	0	0	0	0	0	1
Int_10311	TraesCS1B02G039300LC	chr1B	19618800	19619048	-	0	0	0	0	0	0	0	TraesCS1B02G039500LC	chr1B	19679131	19679568	+	0	0	0	0	0	0	0
Int_10314	TraesCS1B02G039300LC	chr1B	19618800	19619048	-	0	0	0	0	0	0	0	TraesCS1B02G039800LC	chr1B	19775078	19776877	-	0.109908	1	0	0	0	0	1
Int_10315	TraesCS1B02G039300LC	chr1B	19618800	19619048	-	0	0	0	0	0	0	0	TraesCS1B02G039900LC	chr1B	19830235	19831143	+	0	1	0	0	0	0	0
Int_10313	TraesCS1B02G039300LC	chr1B	19618800	19619048	-	0	0	0	0	0	0	0	TraesCS1B02G040000	chr1B	19718626	19720046	-	0.0303493	1	0	0	0	0	1
Int_10318	TraesCS1B02G039300LC	chr1B	19618800	19619048	-	0	0	0	0	0	0	0	TraesCS1B02G040100LC	chr1B	19938846	19939343	+	0	1	0	0	0	0	0
Int_10317	TraesCS1B02G039300LC	chr1B	19618800	19619048	-	0	0	0	0	0	0	0	TraesCS1B02G040200	chr1B	19890445	19891967	-	0	1	0	0	0	0	0
Int_10319	TraesCS1B02G039300LC	chr1B	19618800	19619048	-	0	0	0	0	0	0	0	TraesCS1B02G040300	chr1B	19950229	19951416	-	0	1	0	0	0	0	0
Int_10328	TraesCS1B02G039500LC	chr1B	19679131	19679568	+	0	0	0	0	0	0	0	TraesCS1B02G039800LC	chr1B	19775078	19776877	-	0.109908	1	0	0	0	0	1
Int_10330	TraesCS1B02G039500LC	chr1B	19679131	19679568	+	0	0	0	0	0	0	0	TraesCS1B02G039900LC	chr1B	19830235	19831143	+	0	1	0	0	0	0	0
Int_10327	TraesCS1B02G039500LC	chr1B	19679131	19679568	+	0	0	0	0	0	0	0	TraesCS1B02G040000	chr1B	19718626	19720046	-	0.0303493	1	0	0	0	0	1
Int_10329	TraesCS1B02G039500LC	chr1B	19679131	19679568	+	0	0	0	0	0	0	0	TraesCS1B02G040100	chr1B	19779389	19780576	-	0	1	0	0	0	0	0
Int_10332	TraesCS1B02G039500LC	chr1B	19679131	19679568	+	0	0	0	0	0	0	0	TraesCS1B02G040100LC	chr1B	19938846	19939343	+	0	1	0	0	0	0	0
Int_10354	TraesCS1B02G039800LC	chr1B	19775078	19776877	-	0.109908	1	0	0	0	0	1	TraesCS1B02G039900LC	chr1B	19830235	19831143	+	0	1	0	0	0	0	0
Int_10357	TraesCS1B02G039800LC	chr1B	19775078	19776877	-	0.109908	1	0	0	0	0	1	TraesCS1B02G040100LC	chr1B	19938846	19939343	+	0	1	0	0	0	0	0
Int_10356	TraesCS1B02G039800LC	chr1B	19775078	19776877	-	0.109908	1	0	0	0	0	1	TraesCS1B02G040200	chr1B	19890445	19891967	-	0	1	0	0	0	0	0
Int_10358	TraesCS1B02G039800LC	chr1B	19775078	19776877	-	0.109908	1	0	0	0	0	1	TraesCS1B02G040300	chr1B	19950229	19951416	-	0	1	0	0	0	0	0
Int_10368	TraesCS1B02G039900LC	chr1B	19830235	19831143	+	0	1	0	0	0	0	0	TraesCS1B02G040100LC	chr1B	19938846	19939343	+	0	1	0	0	0	0	0
Int_10367	TraesCS1B02G039900LC	chr1B	19830235	19831143	+	0	1	0	0	0	0	0	TraesCS1B02G040200	chr1B	19890445	19891967	-	0	1	0	0	0	0	0
Int_10369	TraesCS1B02G039900LC	chr1B	19830235	19831143	+	0	1	0	0	0	0	0	TraesCS1B02G040300	chr1B	19950229	19951416	-	0	1	0	0	0	0	0
Int_10339	TraesCS1B02G040000	chr1B	19718626	19720046	-	0.0303493	1	0	0	0	0	1	TraesCS1B02G039800LC	chr1B	19775078	19776877	-	0.109908	1	0	0	0	0	1
Int_10340	TraesCS1B02G040000	chr1B	19718626	19720046	-	0.0303493	1	0	0	0	0	1	TraesCS1B02G039900LC	chr1B	19830235	19831143	+	0	1	0	0	0	0	0
Int_10346	TraesCS1B02G040000	chr1B	19718626	19720046	-	0.0303493	1	0	0	0	0	1	TraesCS1B02G040100	chr1B	19779389	19780576	-	0	1	0	0	0	0	0
Int_10343	TraesCS1B02G040000	chr1B	19718626	19720046	-	0.0303493	1	0	0	0	0	1	TraesCS1B02G040100LC	chr1B	19938846	19939343	+	0	1	0	0	0	0	0
Int_10342	TraesCS1B02G040000	chr1B	19718626	19720046	-	0.0303493	1	0	0	0	0	1	TraesCS1B02G040200	chr1B	19890445	19891967	-	0	1	0	0	0	0	0
Int_10348	TraesCS1B02G040000	chr1B	19718626	19720046	-	0.0303493	1	0	0	0	0	1	TraesCS1B02G040200	chr1B	19890445	19891967	-	0	1	0	0	0	0	0
Int_10344	TraesCS1B02G040000	chr1B	19718626	19720046	-	0.0303493	1	0	0	0	0	1	TraesCS1B02G040300	chr1B	19950229	19951416	-	0	1	0	0	0	0	0
Int_10350	TraesCS1B02G040000	chr1B	19718626	19720046	-	0.0303493	1	0	0	0	0	1	TraesCS1B02G040300	chr1B	19950229	19951416	-	0	1	0	0	0	0	0
Int_10345	TraesCS1B02G040000	chr1B	19718626	19720046	-	0.0303493	1	0	0	0	0	1	TraesCS1B02G040500	chr1B	20046035	20047787	-	0	1	0	0	0	0	0
Int_10359	TraesCS1B02G040100	chr1B	19779389	19780576	-	0	1	0	0	0	0	0	TraesCS1B02G039900LC	chr1B	19830235	19831143	+	0	1	0	0	0	0	0
Int_10362	TraesCS1B02G040100	chr1B	19779389	19780576	-	0	1	0	0	0	0	0	TraesCS1B02G040200	chr1B	19890445	19891967	-	0	1	0	0	0	0	0
Int_10364	TraesCS1B02G040100	chr1B	19779389	19780576	-	0	1	0	0	0	0	0	TraesCS1B02G040300	chr1B	19950229	19951416	-	0	1	0	0	0	0	0
Int_10375	TraesCS1B02G040200	chr1B	19890445	19891967	-	0	1	0	0	0	0	0	TraesCS1B02G040100LC	chr1B	19938846	19939343	+	0	1	0	0	0	0	0
Int_10376	TraesCS1B02G040200	chr1B	19890445	19891967	-	0	1	0	0	0	0	0	TraesCS1B02G040300	chr1B	19950229	19951416	-	0	1	0	0	0	0	0
Int_10378	TraesCS1B02G040500	chr1B	20046035	20047787	-	0	1	0	0	0	0	0	TraesCS1B02G040900	chr1B	20292981	20294241	+	0	1	0	0	0	1	0
Int_10380	TraesCS1B02G040500	chr1B	20046035	20047787	-	0	1	0	0	0	0	0	TraesCS1B02G040900LC	chr1B	20558483	20560399	-	0.192216	1	0	0	0	0	1
Int_10379	TraesCS1B02G040500	chr1B	20046035	20047787	-	0	1	0	0	0	0	0	TraesCS1B02G041000	chr1B	20555265	20556604	+	0	1	0	0	0	0	0
Int_10385	TraesCS1B02G040700LC	chr1B	20348697	20349434	+	0.088776	0	0	0	0	0	1	TraesCS1B02G040800LC	chr1B	20388157	20388780	+	0	0	0	0	0	0	0
Int_10387	TraesCS1B02G040900LC	chr1B	20558483	20560399	-	0.192216	1	0	0	0	0	1	TraesCS1B02G345700LC	chr1B	321005188	321005949	+	4.81489	0	1	1	1	1	1
Int_10386	TraesCS1B02G041000	chr1B	20555265	20556604	+	0	1	0	0	0	0	0	TraesCS1B02G345700LC	chr1B	321005188	321005949	+	4.81489	0	1	1	1	1	1
Int_10388	TraesCS1B02G041500LC	chr1B	20679073	20680205	+	0	1	0	0	0	0	0	TraesCS1B02G041600LC	chr1B	20725385	20725798	-	0	1	0	0	0	0	0
Int_10397	TraesCS1B02G041800LC	chr1B	21367186	21376535	-	0	1	0	1	1	1	0	TraesCS1B02G041500	chr1B	21390430	21409357	-	0	1	0	1	0	1	0
Int_10397	TraesCS1B02G041800LC	chr1B	21367186	21376535	-	0	1	0	1	1	1	0	TraesCS1B02G041500	chr1B	21393518	21402419	-	0	1	0	0	0	1	0
Int_10424	TraesCS1B02G041900	chr1B	21804422	21806308	+	0.671032	0	1	1	1	1	1	TraesCS1B02G042300LC	chr1B	21839959	21840664	-	0	1	0	0	0	0	0
Int_10400	TraesCS1B02G042200LC	chr1B	21642485	21642817	+	1.25283	1	0	0	0	0	1	TraesCS1B02G776900LC	chr1B	678844655	678845225	+	0	1	0	0	0	1	0
Int_10429	TraesCS1B02G042400	chr1B	22108695	22111810	+	0.229642	0	0	0	1	1	1	TraesCS1B02G042700LC	chr1B	22183067	22184996	+	0	1	0	0	0	1	0
Int_10430	TraesCS1B02G042400	chr1B	22108695	22111810	+	0.229642	0	0	0	1	1	1	TraesCS1B02G046900LC	chr1B	24090563	24106451	-	1.12474	1	0	1	1	1	1
Int_10447	TraesCS1B02G042900	chr1B	22393540	22394738	-	0	0	0	0	0	0	0	TraesCS1B02G043000	chr1B	22453533	22454744	-	0	0	0	0	0	0	0
Int_10499	TraesCS1B02G043600	chr1B	23597344	23599636	+	6.08772	0	0	0	0	0	1	TraesCS1B02G043900	chr1B	23896117	23898299	+	3.13608	1	0	0	0	0	1
Int_10502	TraesCS1B02G044000	chr1B	23980078	23980388	-	9.96412	0	1	0	0	1	1	TraesCS1B02G045800LC	chr1B	24031880	24032962	-	0	0	0	0	0	0	0
Int_10503	TraesCS1B02G044000	chr1B	23980078	23980388	-	9.96412	0	1	0	0	1	1	TraesCS1B02G046000LC	chr1B	24039768	24040175	-	0	0	0	0	0	0	0
Int_10505	TraesCS1B02G044000	chr1B	23980078	23980388	-	9.96412	0	1	0	0	1	1	TraesCS1B02G046900LC	chr1B	24090563	24106451	-	1.12474	1	0	1	1	1	1
Int_10506	TraesCS1B02G044000	chr1B	23980078	23980388	-	9.96412	0	1	0	0	1	1	TraesCS1B02G046900LC	chr1B	24090563	24106451	-	1.12474	1	0	1	1	1	1
Int_10512	TraesCS1B02G044200	chr1B	24159601	24164811	-	0.610191	0	0	0	1	1	1	TraesCS1B02G044300	chr1B	24258498	24262220	-	0.77528	0	1	1	1	1	1
Int_10515	TraesCS1B02G044300	chr1B	24258498	24262220	-	0.77528	0	1	1	1	1	1	TraesCS1B02G044400	chr1B	24350152	24354805	-	1.19843	0	1	1	1	1	1
Int_10486	TraesCS1B02G044300LC	chr1B	22840245	22842002	-	0	1	0	0	0	0	0	TraesCS1B02G044100	chr1B	24143624	24152620	-	3.49818	1	1	1	1	1	1
Int_10485	TraesCS1B02G044300LC	chr1B	22840245	22842002	-	0	1	0	0	0	0	0	TraesCS1B02G044500LC	chr1B	22885226	22886878	-	0	1	0	0	0	0	0
Int_10517	TraesCS1B02G044400	chr1B	24350152	24354805	-	1.19843	0	1	1	1	1	1	TraesCS1B02G044500	chr1B	24494418	24501571	+	4.6406	0	1	0	1	1	1
Int_10488	TraesCS1B02G044500LC	chr1B	22885226	22886878	-	0	1	0	0	0	0	0	TraesCS1B02G044100	chr1B	24143624	24152620	-	3.49818	1	1	1	1	1	1
Int_10489	TraesCS1B02G044500LC	chr1B	22885226	22886878	-	0	1	0	0	0	0	0	TraesCS1B02G044200	chr1B	24159601	24164811	-	0.610191	0	0	0	1	1	1
Int_10490	TraesCS1B02G044900LC	chr1B	22950880	22951275	-	0	0	0	0	0	0	0	TraesCS1B02G045100LC	chr1B	22981170	22982411	+	0	1	0	0	0	1	0
Int_10522	TraesCS1B02G045100	chr1B	24988341	24990458	-	0.322128	0	0	1	1	1	1	TraesCS1B02G373800	chr1B	604310722	604317424	-	2.25782	0	1	1	1	1	1
Int_10566	TraesCS1B02G045800	chr1B	25818753	25822339	-	0.27991	0	1	1	1	1	1	TraesCS1B02G093900	chr1B	95304318	95328915	+	1.72086	0	0	1	0	1	1
Int_10567	TraesCS1B02G045900	chr1B	25892563	25897357	-	0.0479115	1	0	0	0	0	1	TraesCS1B02G046000	chr1B	25942903	25945792	-	0.583885	0	1	1	1	1	1
Int_10569	TraesCS1B02G046000	chr1B	25942903	25945792	-	0.583885	0	1	1	1	1	1	TraesCS1B02G046500	chr1B	26494713	26497698	+	0	1	0	0	0	0	0
Int_10509	TraesCS1B02G046000LC	chr1B	24039768	24040175	-	0	0	0	0	0	0	0	TraesCS1B02G046900LC	chr1B	24090563	24106451	-	1.12474	1	0	1	1	1	1
Int_10575	TraesCS1B02G046400	chr1B	26395904	26397855	+	0	0	0	1	0	0	0	TraesCS1B02G050900LC	chr1B	26426513	26428023	+	0	1	0	1	1	0	0
Int_10581	TraesCS1B02G046600	chr1B	26591191	26592315	+	0	1	0	1	0	0	0	TraesCS1B02G052200LC	chr1B	26842290	26842832	+	2.24261	0	1	1	1	1	1
Int_10514	TraesCS1B02G047100LC	chr1B	24201632	24202309	+	0.0262674	0	0	0	0	0	1	TraesCS1B02G044300	chr1B	24258498	24262220	-	0.77528	0	1	1	1	1	1
Int_10606	TraesCS1B02G048300	chr1B	28373087	28375944	-	0.0854605	0	0	0	1	1	1	TraesCS1B02G048500	chr1B	28483566	28486349	+	0	0	0	1	0	0	0
Int_10608	TraesCS1B02G048400	chr1B	28442914	28445758	-	0.00551545	0	0	1	0	1	1	TraesCS1B02G048500	chr1B	28483566	28486349	+	0	0	0	1	0	0	0
Int_10609	TraesCS1B02G048700	chr1B	28511862	28512917	+	0	1	0	0	0	1	0	TraesCS1B02G055600LC	chr1B	28557085	28557387	+	0	0	1	1	1	1	0
Int_10613	TraesCS1B02G048900	chr1B	28626101	28626916	+	0.140502	0	1	1	0	1	1	TraesCS1B02G049100	chr1B	28762792	28763678	+	0.970546	1	0	1	0	1	1
Int_10615	TraesCS1B02G049100	chr1B	28762792	28763678	+	0.970546	1	0	1	0	1	1	TraesCS1B02G049300	chr1B	28810569	28824577	+	0.984838	0	1	1	1	1	1
Int_10640	TraesCS1B02G049500	chr1B	29263122	29268093	+	0	1	0	0	0	1	0	TraesCS1B02G049700	chr1B	29401254	29406888	-	0	1	0	0	0	0	0
Int_10650	TraesCS1B02G050500	chr1B	30723311	30726962	+	0	1	0	1	0	0	0	TraesCS1B02G050700	chr1B	30796056	30797339	-	0	1	1	1	1	1	0
Int_10651	TraesCS1B02G050500	chr1B	30723311	30726962	+	0	1	0	1	0	0	0	TraesCS1B02G050800	chr1B	30844359	30845297	+	0	1	0	1	0	0	0
Int_10653	TraesCS1B02G050700	chr1B	30796056	30797339	-	0	1	1	1	1	1	0	TraesCS1B02G050800	chr1B	30844359	30845297	+	0	1	0	1	0	0	0
Int_10654	TraesCS1B02G050800	chr1B	30844359	30845297	+	0	1	0	1	0	0	0	TraesCS1B02G290900	chr1B	508541060	508544399	+	12.2143	0	1	1	1	1	1
Int_10576	TraesCS1B02G050900LC	chr1B	26426513	26428023	+	0	1	0	1	1	0	0	TraesCS1B02G046500	chr1B	26494713	26497698	+	0	1	0	0	0	0	0
Int_10577	TraesCS1B02G050900LC	chr1B	26426513	26428023	+	0	1	0	1	1	0	0	TraesCS1B02G466400	chr1B	676810199	676829128	+	0.0469183	0	0	0	0	1	1
Int_10660	TraesCS1B02G051700	chr1B	31891343	31905314	+	9.8447	0	1	1	1	1	1	TraesCS1B02G051900	chr1B	32058956	32062010	+	0	1	0	0	0	0	0
Int_10659	TraesCS1B02G051700	chr1B	31891343	31905314	+	9.8447	0	1	1	1	1	1	TraesCS1B02G062400LC	chr1B	31961560	31961733	-	0	1	0	0	0	0	0
Int_10586	TraesCS1B02G052000LC	chr1B	26718947	26719618	+	0.0265779	0	0	1	1	1	1	TraesCS1B02G781300LC	chr1B	681251963	681253598	+	0	0	0	0	0	1	0
Int_10682	TraesCS1B02G052400	chr1B	32761008	32769476	+	10.9911	0	1	1	1	1	1	TraesCS1B02G052700	chr1B	33065679	33067109	+	28.0659	1	1	1	1	1	1
Int_10682	TraesCS1B02G052400	chr1B	32761008	32769476	+	10.9911	0	1	1	1	1	1	TraesCS1B02G052700	chr1B	33065709	33067100	+	28.0659	1	1	1	1	1	1
Int_10699	TraesCS1B02G053100	chr1B	33920978	33921547	-	0.0668643	1	0	1	0	0	1	TraesCS1B02G065100LC	chr1B	33962611	33968140	+	0	1	0	1	0	1	0
Int_10596	TraesCS1B02G053700LC	chr1B	27260449	27267394	+	0.0736784	1	0	0	0	0	1	TraesCS1B02G194100	chr1B	349510875	349512100	-	5.66495	0	0	1	1	1	1
Int_10745	TraesCS1B02G054800	chr1B	36186535	36187232	+	0.125834	1	0	0	0	0	1	TraesCS1B02G163200	chr1B	284046238	284048100	-	0.157398	1	1	0	0	1	1
Int_10786	TraesCS1B02G055100	chr1B	37568904	37572363	-	2.16029	0	1	1	1	1	1	TraesCS1B02G055400	chr1B	38117727	38121160	+	1.83435	1	1	1	1	1	1
Int_10603	TraesCS1B02G055400LC	chr1B	28321239	28329640	+	0.274117	0	0	0	0	1	1	TraesCS1B02G048300	chr1B	28373087	28375944	-	0.0854605	0	0	0	1	1	1
Int_10603	TraesCS1B02G055400LC	chr1B	28322038	28324849	+	0.274117	0	0	0	0	1	1	TraesCS1B02G048300	chr1B	28373087	28375944	-	0.0854605	0	0	0	1	1	1
Int_10604	TraesCS1B02G055400LC	chr1B	28321239	28329640	+	0.274117	0	0	0	0	1	1	TraesCS1B02G048500	chr1B	28483566	28486349	+	0	0	0	1	0	0	0
Int_10604	TraesCS1B02G055400LC	chr1B	28322038	28324849	+	0.274117	0	0	0	0	1	1	TraesCS1B02G048500	chr1B	28483566	28486349	+	0	0	0	1	0	0	0
Int_10611	TraesCS1B02G055800LC	chr1B	28585020	28585280	+	0	1	0	0	0	0	0	TraesCS1B02G192400	chr1B	344367312	344372206	+	0	0	0	0	0	1	0
Int_10816	TraesCS1B02G055900	chr1B	38906993	38911737	+	14.059	0	1	1	1	1	1	TraesCS1B02G056400	chr1B	39377535	39385214	+	4.04989	0	1	1	1	1	1
Int_10637	TraesCS1B02G056300LC	chr1B	29205192	29205488	-	0	1	0	1	0	0	0	TraesCS1B02G049500	chr1B	29263122	29268093	+	0	1	0	0	0	1	0
Int_10823	TraesCS1B02G056600	chr1B	39540267	39542256	+	0.0225436	0	0	1	1	1	1	TraesCS1B02G056800	chr1B	39582890	39585227	-	0	0	0	0	0	1	0
Int_10824	TraesCS1B02G056800	chr1B	39582890	39585227	-	0	0	0	0	0	1	0	TraesCS1B02G073900LC	chr1B	39618227	39621868	-	2.79204	0	1	1	1	1	1
Int_10825	TraesCS1B02G056800	chr1B	39582890	39585227	-	0	0	0	0	0	1	0	TraesCS1B02G074000LC	chr1B	39652367	39655657	+	0.0291179	0	1	0	0	1	1
Int_10825	TraesCS1B02G056800	chr1B	39582890	39585227	-	0	0	0	0	0	1	0	TraesCS1B02G074000LC	chr1B	39655443	39655657	+	0.0291179	0	1	0	1	1	1
Int_10843	TraesCS1B02G058200	chr1B	40355719	40361723	+	0	1	0	0	0	0	0	TraesCS1B02G058400	chr1B	40407185	40408693	+	0	1	0	0	0	0	0
Int_10843	TraesCS1B02G058200	chr1B	40359797	40360099	+	0	1	0	0	0	0	0	TraesCS1B02G058400	chr1B	40407185	40408693	+	0	1	0	0	0	0	0
Int_10844	TraesCS1B02G058300	chr1B	40386700	40390934	+	0	1	0	0	0	1	0	TraesCS1B02G076000LC	chr1B	40422878	40424188	-	0	0	0	0	0	1	0
Int_10872	TraesCS1B02G059100	chr1B	41739634	41745027	-	31.0214	0	1	1	1	1	1	TraesCS1B02G116200	chr1B	136909535	136914801	-	0.0305609	0	0	1	1	1	1
Int_10876	TraesCS1B02G059400	chr1B	41982414	41987242	+	0	1	1	1	0	1	0	TraesCS1B02G414200	chr1B	639412748	639413791	+	0	0	0	0	0	0	0
Int_10927	TraesCS1B02G060000	chr1B	43315326	43325561	+	5.28264	0	1	1	1	1	1	TraesCS1B02G060100	chr1B	43449806	43455196	+	10.6437	0	1	1	1	1	1
Int_10964	TraesCS1B02G061100	chr1B	45480132	45480644	+	0	1	0	0	0	0	0	TraesCS1B02G084500LC	chr1B	45546108	45546728	-	0	0	0	0	0	0	0
Int_10965	TraesCS1B02G061100	chr1B	45480132	45480644	+	0	1	0	0	0	0	0	TraesCS1B02G084800LC	chr1B	45709341	45710739	+	0	1	0	1	0	0	0
Int_10664	TraesCS1B02G062400LC	chr1B	31961560	31961733	-	0	1	0	0	0	0	0	TraesCS1B02G051900	chr1B	32058956	32062010	+	0	1	0	0	0	0	0
Int_10665	TraesCS1B02G062400LC	chr1B	31961560	31961733	-	0	1	0	0	0	0	0	TraesCS1B02G062600LC	chr1B	32088256	32088453	-	0	1	0	0	0	0	0
Int_10991	TraesCS1B02G063200	chr1B	48092513	48101966	-	0	1	0	0	0	0	0	TraesCS1B02G088600LC	chr1B	48145163	48146156	-	0.0198544	1	0	1	0	0	1
Int_10991	TraesCS1B02G063200	chr1B	48092763	48101834	-	0	1	0	0	0	0	0	TraesCS1B02G088600LC	chr1B	48145163	48146156	-	0.0198544	1	0	1	0	0	1
Int_10997	TraesCS1B02G063600	chr1B	48284402	48316919	-	0	1	0	1	0	0	0	TraesCS1B02G063700	chr1B	48344889	48345275	-	2.72961	1	0	1	0	0	1
Int_10683	TraesCS1B02G063800LC	chr1B	32911930	32912574	-	2.62634	0	0	0	0	0	1	TraesCS1B02G464100	chr1B	675789403	675791447	-	0	1	0	1	0	0	0
Int_11001	TraesCS1B02G063900	chr1B	48530627	48531795	+	0	0	0	0	0	0	0	TraesCS1B02G213700	chr1B	388011362	388023145	-	2.85342	0	1	1	1	1	1
Int_11003	TraesCS1B02G064000	chr1B	48563922	48564290	+	0	0	0	0	0	0	0	TraesCS1B02G064100	chr1B	48625522	48625872	+	0	0	0	0	0	0	0
Int_11004	TraesCS1B02G064000	chr1B	48563922	48564290	+	0	0	0	0	0	0	0	TraesCS1B02G089700LC	chr1B	48656805	48661565	+	0	0	0	1	0	0	0
Int_11014	TraesCS1B02G064100	chr1B	48625522	48625872	+	0	0	0	0	0	0	0	TraesCS1B02G089700LC	chr1B	48656805	48661565	+	0	0	0	1	0	0	0
Int_11022	TraesCS1B02G064400	chr1B	48904052	48904980	-	0	1	0	1	0	0	0	TraesCS1B02G090200LC	chr1B	48970770	48988571	+	0.346505	1	0	0	0	1	1
Int_11027	TraesCS1B02G064600	chr1B	49016574	49017497	+	0	1	1	1	1	1	0	TraesCS1B02G065000	chr1B	49429841	49431030	+	0.0781642	1	0	1	0	0	1
Int_11030	TraesCS1B02G065000	chr1B	49429841	49431030	+	0.0781642	1	0	1	0	0	1	TraesCS1B02G420500LC	chr1B	403406397	403406714	-	4.33713	0	1	1	1	1	1
Int_11036	TraesCS1B02G065500	chr1B	49799425	49800048	+	0	0	0	0	0	0	0	TraesCS1B02G352800	chr1B	583534942	583535771	-	0	0	0	0	0	0	0
Int_10706	TraesCS1B02G065500LC	chr1B	34149390	34149986	-	0	1	0	0	0	0	0	TraesCS1B02G065900LC	chr1B	34700023	34726693	+	0	1	0	0	0	0	0
Int_11039	TraesCS1B02G065700	chr1B	49878575	49888662	-	0.443052	0	1	1	1	1	1	TraesCS1B02G065800	chr1B	49932361	49937384	+	0	1	0	0	0	1	0
Int_11039	TraesCS1B02G065700	chr1B	49878575	49888662	-	0.443052	0	1	1	1	1	1	TraesCS1B02G065800	chr1B	49936902	49937072	+	0	1	0	0	0	0	0
Int_10715	TraesCS1B02G066400LC	chr1B	35451105	35452398	+	0	1	0	0	0	0	0	TraesCS1B02G066500LC	chr1B	35485696	35486552	-	0	1	0	0	0	0	0
Int_11054	TraesCS1B02G066500	chr1B	50900564	50902481	+	0	1	0	0	0	0	0	TraesCS1B02G066600	chr1B	50950486	50952365	+	0	1	0	0	0	0	0
Int_11071	TraesCS1B02G067600	chr1B	52346807	52349625	+	0	1	0	1	0	0	0	TraesCS1B02G067800	chr1B	52404539	52408287	-	0	0	0	0	0	0	0
Int_11071	TraesCS1B02G067600	chr1B	52347857	52348144	+	0	1	0	1	0	0	0	TraesCS1B02G067800	chr1B	52404539	52408287	-	0	0	0	0	0	0	0
Int_11089	TraesCS1B02G068000	chr1B	52897847	52902749	+	0.168218	0	1	1	1	1	1	TraesCS1B02G068200	chr1B	53050199	53052675	+	14.7758	0	1	1	1	1	1
Int_11090	TraesCS1B02G068000	chr1B	52897847	52902749	+	0.168218	0	1	1	1	1	1	TraesCS1B02G102100LC	chr1B	53063881	53064234	-	0	0	0	0	0	0	0
Int_11093	TraesCS1B02G068300	chr1B	53075386	53082377	-	2.34074	0	1	1	1	1	1	TraesCS1B02G092300	chr1B	94200895	94208581	-	3.38342	1	1	1	1	1	1
Int_11093	TraesCS1B02G068300	chr1B	53075386	53082377	-	2.34074	0	1	1	1	1	1	TraesCS1B02G092300	chr1B	94204392	94206788	-	3.38342	0	1	1	1	0	1
Int_11116	TraesCS1B02G069400	chr1B	54964003	54964757	+	0	1	0	0	0	0	0	TraesCS1B02G105700LC	chr1B	55002332	55004306	-	0.269787	1	0	1	0	0	1
Int_11118	TraesCS1B02G070000	chr1B	55205420	55206250	-	0	0	0	0	0	0	0	TraesCS1B02G070100	chr1B	55241216	55241970	-	0	0	0	0	0	0	0
Int_11128	TraesCS1B02G070500	chr1B	55950694	55952283	+	0.0113824	1	0	1	1	1	1	TraesCS1B02G107100LC	chr1B	55971115	56014576	-	0.623808	1	0	1	1	1	1
Int_11128	TraesCS1B02G070500	chr1B	55950694	55952283	+	0.0113824	1	0	1	1	1	1	TraesCS1B02G107100LC	chr1B	55971894	55972498	-	0.623808	0	0	0	0	0	1
Int_11128	TraesCS1B02G070500	chr1B	55950694	55952283	+	0.0113824	1	0	1	1	1	1	TraesCS1B02G107100LC	chr1B	55977191	55977992	-	0.623808	0	0	0	0	0	1
Int_11128	TraesCS1B02G070500	chr1B	55950694	55952283	+	0.0113824	1	0	1	1	1	1	TraesCS1B02G107100LC	chr1B	55989171	55990107	-	0.623808	0	0	1	0	0	1
Int_11128	TraesCS1B02G070500	chr1B	55950694	55952283	+	0.0113824	1	0	1	1	1	1	TraesCS1B02G107100LC	chr1B	55993459	55994317	-	0.623808	0	0	0	0	0	1
Int_11128	TraesCS1B02G070500	chr1B	55950694	55952283	+	0.0113824	1	0	1	1	1	1	TraesCS1B02G107100LC	chr1B	55998861	55999251	-	0.623808	0	0	0	0	0	1
Int_11128	TraesCS1B02G070500	chr1B	55950694	55952283	+	0.0113824	1	0	1	1	1	1	TraesCS1B02G107100LC	chr1B	56010369	56011843	-	0.623808	1	0	1	1	1	1
Int_11128	TraesCS1B02G070500	chr1B	55950694	55952283	+	0.0113824	1	0	1	1	1	1	TraesCS1B02G107100LC	chr1B	56014091	56014576	-	0.623808	0	0	0	0	0	1
Int_11129	TraesCS1B02G070500	chr1B	55950694	55952283	+	0.0113824	1	0	1	1	1	1	TraesCS1B02G107100LC	chr1B	55971115	56014576	-	0.623808	1	0	1	1	1	1
Int_11129	TraesCS1B02G070500	chr1B	55950694	55952283	+	0.0113824	1	0	1	1	1	1	TraesCS1B02G107100LC	chr1B	55971894	55972498	-	0.623808	0	0	0	0	0	1
Int_11129	TraesCS1B02G070500	chr1B	55950694	55952283	+	0.0113824	1	0	1	1	1	1	TraesCS1B02G107100LC	chr1B	55977191	55977992	-	0.623808	0	0	0	0	0	1
Int_11129	TraesCS1B02G070500	chr1B	55950694	55952283	+	0.0113824	1	0	1	1	1	1	TraesCS1B02G107100LC	chr1B	55989171	55990107	-	0.623808	0	0	1	0	0	1
Int_11129	TraesCS1B02G070500	chr1B	55950694	55952283	+	0.0113824	1	0	1	1	1	1	TraesCS1B02G107100LC	chr1B	55993459	55994317	-	0.623808	0	0	0	0	0	1
Int_11129	TraesCS1B02G070500	chr1B	55950694	55952283	+	0.0113824	1	0	1	1	1	1	TraesCS1B02G107100LC	chr1B	55998861	55999251	-	0.623808	0	0	0	0	0	1
Int_11129	TraesCS1B02G070500	chr1B	55950694	55952283	+	0.0113824	1	0	1	1	1	1	TraesCS1B02G107100LC	chr1B	56010369	56011843	-	0.623808	1	0	1	1	1	1
Int_11129	TraesCS1B02G070500	chr1B	55950694	55952283	+	0.0113824	1	0	1	1	1	1	TraesCS1B02G107100LC	chr1B	56014091	56014576	-	0.623808	0	0	0	0	0	1
Int_11130	TraesCS1B02G070600	chr1B	55967357	55968591	+	0.682463	0	1	1	1	1	1	TraesCS1B02G107100LC	chr1B	55971115	56014576	-	0.623808	1	0	1	1	1	1
Int_11130	TraesCS1B02G070600	chr1B	55967357	55968591	+	0.682463	0	1	1	1	1	1	TraesCS1B02G107100LC	chr1B	55971894	55972498	-	0.623808	0	0	0	0	0	1
[truncated: 45,679 more rows]
