# Supplementary material for: Wheat chromatin architecture is organized in genome territories and transcription factories
Source: Genome Biol. 2020 Apr 29;21:104. doi: 10.1186/s13059-020-01998-1 (PMC7189446; doi:10.1186/s13059-020-01998-1)
Supplement: Supplementary file 3 — Additional file 3:Table S2. With odds ratios (OR) and effect size (Cramer’s V) for all combinations of features of interacting genes pairs. [file 13059_2020_1998_MOESM3_ESM.xlsx]

## Sheet: Table S2
Table S2
Overrepresented combinations [log2(OR) > 0]
Gene1	Gene2	log2(Odd Ratio)	Cramer's V
H3K27me3	H3K27me3	2.321	0.359
RNA PolII	RNA PolII	1.817	0.292
H3K36me3	H3K36me3	1.649	0.275
RNA PolII	H3K36me3	1.564	0.242
RNA PolII	H3K9ac	1.555	0.246
Expression	RNA PolII	1.441	0.234
Expression	H3K36me3	1.425	0.224
H3K9ac	H3K9ac	1.422	0.241
Expression	Expression	1.413	0.229
H3K9ac	H3K36me3	1.376	0.231
H3K9ac	Expression	1.257	0.204
Underrepresented combinations [log2(OR) > 0]
Gene1	Gene2	log2(Odd Ratio)	Cramer's V
H3K27me3	H3K36me3	-1.635	0.243
H3K27me3	RNA PolII	-1.446	0.23
H3K27me3	H3K9ac	-1.407	0.22
H3K27me3	Expression	-1.293	0.205
