# Supplementary material for: Wheat chromatin architecture is organized in genome territories and transcription factories
Source: Genome Biol. 2020 Apr 29;21:104. doi: 10.1186/s13059-020-01998-1 (PMC7189446; doi:10.1186/s13059-020-01998-1)
Supplement: Supplementary file 4 — Additional file 4:Table S3. With a summary of Hi-C and HiChIP libraries statistics. [file 13059_2020_1998_MOESM4_ESM.xlsx]

## Sheet: Table S3
		Sequenced reads	Mapped reads	ValidPairs	ValidPairs after removing duplicates
	HiC shoot	1609463910	1482226815	1153483099	1120241836
	HiC root	2340438410	1121631973	774100729	730708660
	HiChIP shoot	603633538	510619694	314477132	258021720
	HiChIP root	371713047	208581121	129496024	123858326
